# Supplementary material for: Prevalence of sexual dimorphism in mammalian phenotypic traits
Source: Nat Commun. 2017 Jun 26;8:15475. doi: 10.1038/ncomms15475 (PMC5490203; doi:10.1038/ncomms15475)
Supplement: Supplementary Data 1 — Call behaviour at the gene level [file ncomms15475-s2.csv]

	Background.Strain.Name	Colony.Id	Gene.Accession.ID	Gene.Symbol	Zygosity	total number variables	Number hits classed as SD	Number hits classed as both sex equally	Number datasets not significant	Number Hits	SD Percentage	Both Sex Equally Percentage	Not Sig Percentage	Hits Percentage
1	C57BL/6NTac	RIKEN-Mat2a-D11_	MGI:2443731	Mat2a	heterozygote	226	0	1	225	1	0	0.442477876	99.55752212	0.442477876
2	C57BL/6N	IP00005431a	MGI:96794	Lmna	heterozygote	158	1	7	150	8	0.632911392	4.430379747	94.93670886	5.063291139
3	C57BL/6NCrl	TCPR0313_em2	MGI:1927594	Itm2c	homozygote	180	0	10	170	10	0	5.555555556	94.44444444	5.555555556
4	C57BL/6NCrl	BL2476	MGI:1913340	Ypel3	homozygote	154	2	3	149	5	1.298701299	1.948051948	96.75324675	3.246753247
5	C57BL/6NTac	HMGU-HEPD0688_2_F03-2-1	MGI:1920740	Mipol1	homozygote	204	0	8	196	8	0	3.921568627	96.07843137	3.921568627
6	C57BL/6NJ	JR24037	MGI:1919019	Bbs10	heterozygote	196	0	2	194	2	0	1.020408163	98.97959184	1.020408163
7	C57BL/6NCrl	TCPM0691Cre	MGI:1921266	Phf19	homozygote	140	5	0	135	5	3.571428571	0	96.42857143	3.571428571
8	C57BL/6NTac	H4354-HEPD0530_5_A02-1	MGI:1349448	Cenph	heterozygote	133	2	1	130	3	1.503759398	0.751879699	97.7443609	2.255639098
9	C57BL/6NTac	H-NXN-B11-TM1B	MGI:109331	Nxn	heterozygote	207	0	5	202	5	0	2.415458937	97.58454106	2.415458937
10	C57BL/6NJ	JR18705	MGI:1921123	Fam161a	homozygote	182	0	9	173	9	0	4.945054945	95.05494505	4.945054945
11	C57BL/6N	MCXD	MGI:1261811	Myo15	homozygote	228	3	9	216	12	1.315789474	3.947368421	94.73684211	5.263157895
12	C57BL/6NTac	GSF-EPD0045_1_B11-3-1	MGI:109331	Nxn	heterozygote	204	2	1	201	3	0.980392157	0.490196078	98.52941176	1.470588235
13	C57BL/6N	IP00005407a	MGI:1919352	Dusp11	homozygote	203	0	4	199	4	0	1.97044335	98.02955665	1.97044335
14	C57BL/6NTac	HMGU-HEPD0685_5_C11-1-1	MGI:2443241	Ndufs1	heterozygote	226	2	7	217	9	0.884955752	3.097345133	96.01769912	3.982300885
15	C57BL/6N	IP00005133a	MGI:1276575	Ptdss1	homozygote	121	0	0	121	0	0	0	100	0
16	C57BL/6NTac	H-CEP164-A03-TM1B	MGI:2384878	Cep164	heterozygote	194	0	1	193	1	0	0.515463918	99.48453608	0.515463918
17	C57BL/6NJ	JR18635	MGI:1928140	Mrps25	heterozygote	213	0	3	210	3	0	1.408450704	98.5915493	1.408450704
18	C57BL/6NJ	JR22821	MGI:96650	Jup	heterozygote	103	1	4	98	5	0.970873786	3.883495146	95.14563107	4.854368932
19	C57BL/6N	MFAM	MGI:1921493	Slx4ip	homozygote	72	0	1	71	1	0	1.388888889	98.61111111	1.388888889
20	C57BL/6NJ	JR18643	MGI:2387006	Gipc3	homozygote	199	0	8	191	8	0	4.020100503	95.9798995	4.020100503
21	C57BL/6NJ	JR22015	MGI:102675	Crym	homozygote	115	0	7	108	7	0	6.086956522	93.91304348	6.086956522
22	C57BL/6NTac	Monterotondo-HEPD0550_6_C05-2-1	MGI:1916784	Avpi1	homozygote	192	0	0	192	0	0	0	100	0
23	C57BL/6NTac	H-SEMA3F-A04-TM1B	MGI:1096347	Sema3f	homozygote	195	2	13	180	15	1.025641026	6.666666667	92.30769231	7.692307692
24	C57BL/6NTac	H-USP38-D12-TM1B	MGI:1922091	Usp38	homozygote	207	0	18	189	18	0	8.695652174	91.30434783	8.695652174
25	C57BL/6NJ	JR24942	MGI:1913743	Mrpl51	heterozygote	188	0	6	182	6	0	3.191489362	96.80851064	3.191489362
26	C57BL/6NJ	JR23283	MGI:103100	Car7	heterozygote	194	0	4	190	4	0	2.06185567	97.93814433	2.06185567
27	C57BL/6NTac	H4344-HEPD0637_3_G08-1	MGI:2181074	Acbd3	heterozygote	218	1	4	213	5	0.458715596	1.834862385	97.70642202	2.293577982
28	C57BL/6N	Ezh1_EPD0188_1_E12-1	MGI:1097695	Ezh1	homozygote	222	2	7	213	9	0.900900901	3.153153153	95.94594595	4.054054054
29	C57BL/6NTac	H4350-HEPD0627_6_A09-1	MGI:1913945	Aspn	homozygote	189	2	2	185	4	1.058201058	1.058201058	97.88359788	2.116402116
30	C57BL/6NTac	HMGU-HEPD0702_3_G05-1-1	MGI:1914457	Lsm1	homozygote	206	0	9	197	9	0	4.368932039	95.63106796	4.368932039
31	C57BL/6NCrl	BL3476	MGI:1922305	Tmbim7	heterozygote	157	0	1	156	1	0	0.636942675	99.36305732	0.636942675
32	C57BL/6N	IP00005523a	MGI:1921256	Dnm1l	heterozygote	201	0	4	197	4	0	1.990049751	98.00995025	1.990049751
33	C57BL/6NTac	HMGU-HEPD0570_9_H06-1-1	MGI:2144837	Ptpn23	heterozygote	213	0	7	206	7	0	3.286384977	96.71361502	3.286384977
34	C57BL/6NCrl	BL3682	MGI:1914536	Ift22	homozygote	117	0	0	117	0	0	0	100	0
35	C57BL/6NJ	JR18592	MGI:99403	Adora2b	homozygote	198	0	3	195	3	0	1.515151515	98.48484848	1.515151515
36	C57BL/6NCrl	TCPM0573Cre	MGI:108081	Sypl	homozygote	193	0	7	186	7	0	3.626943005	96.37305699	3.626943005
37	C57BL/6N	MEKD	MGI:1916222	Tatdn3	homozygote	227	1	2	224	3	0.440528634	0.881057269	98.6784141	1.321585903
38	C57BL/6NJ	JR18629	MGI:2685030	Tmem136	homozygote	112	0	9	103	9	0	8.035714286	91.96428571	8.035714286
39	C57BL/6NTac	MCJK-2	MGI:1859162	Rnf10	homozygote	162	0	12	150	12	0	7.407407407	92.59259259	7.407407407
40	C57BL/6NJ	JR18808	MGI:97168	Msx1	heterozygote	190	2	1	187	3	1.052631579	0.526315789	98.42105263	1.578947368
41	C57BL/6NTac	Monterotondo-HEPD0569_8_D07-1-1	MGI:1346327	Fyb	homozygote	167	0	2	165	2	0	1.19760479	98.80239521	1.19760479
42	C57BL/6NJ	JR23024	MGI:96949	Mdk	homozygote	166	0	1	165	1	0	0.602409639	99.39759036	0.602409639
43	C57BL/6NJ	JR26292	MGI:2685303	Gimap8	homozygote	90	0	0	90	0	0	0	100	0
44	C57BL/6NTac	HMGU-EPD0510_5_A02-1-1	MGI:1919008	Vwa8	homozygote	123	3	7	113	10	2.43902439	5.691056911	91.8699187	8.130081301
45	C57BL/6NCrl	TCPM0605Cre	MGI:108034	Epha6	homozygote	117	0	1	116	1	0	0.854700855	99.14529915	0.854700855
46	C57BL/6NCrl	ET6714_TCP	MGI:1931838	Dbn1	heterozygote	193	0	8	185	8	0	4.14507772	95.85492228	4.14507772
47	C57BL/6NCrl	BL1656	MGI:1919336	Slc39a5	homozygote	139	0	0	139	0	0	0	100	0
48	C57BL/6N	Ppp1cc_EPD0158_5_G06-1	MGI:104872	Ppp1cc	homozygote	158	0	4	154	4	0	2.53164557	97.46835443	2.53164557
49	C57BL/6N	MEAC	MGI:1914269	Actr6	heterozygote	228	1	1	226	2	0.438596491	0.438596491	99.12280702	0.877192982
50	C57BL/6NCrl	BL4709	MGI:95802	Gpt	homozygote	127	0	4	123	4	0	3.149606299	96.8503937	3.149606299
51	C57BL/6N	ANADB	MGI:1098673	Anapc4	heterozygote	177	0	0	177	0	0	0	100	0
52	C57BL/6N	MECG	MGI:1312922	Casp12	homozygote	228	0	3	225	3	0	1.315789474	98.68421053	1.315789474
53	C57BL/6N;C57BL/6NTac	CPNEB	MGI:2385908	Cpne5	homozygote	172	0	0	172	0	0	0	100	0
54	C57BL/6NCrl	TCPR0264_em1	MGI:1920942	2410089E03Rik	heterozygote	176	1	2	173	3	0.568181818	1.136363636	98.29545455	1.704545455
55	C57BL/6N	PMAC	MGI:1921500	Tmem110	homozygote	73	0	3	70	3	0	4.109589041	95.89041096	4.109589041
56	C57BL/6N	MFUD	MGI:1913761	Chtop	heterozygote	227	1	2	224	3	0.440528634	0.881057269	98.6784141	1.321585903
57	C57BL/6N	MDEF	MGI:1921138	Ppp1r42	homozygote	228	0	2	226	2	0	0.877192982	99.12280702	0.877192982
58	C57BL/6NJ	JR18561	MGI:1333776	Ahrr	homozygote	212	0	7	205	7	0	3.301886792	96.69811321	3.301886792
59	C57BL/6NCrl	BL2597	MGI:96825	Selenbp1	homozygote	165	0	0	165	0	0	0	100	0
60	C57BL/6NTac	MYFZ-4-1	MGI:1336993	Ap4e1	homozygote	203	0	21	182	21	0	10.34482759	89.65517241	10.34482759
61	C57BL/6N	ARCHB	MGI:3697726	Arhgap23	homozygote	174	0	3	171	3	0	1.724137931	98.27586207	1.724137931
62	C57BL/6N	MFJK	MGI:104849	Cd55b	homozygote	226	0	6	220	6	0	2.654867257	97.34513274	2.654867257
63	C57BL/6NTac	H-ADIPOR1-B12-TM1B	MGI:1919924	Adipor1	homozygote	194	6	10	178	16	3.092783505	5.154639175	91.75257732	8.24742268
64	C57BL/6N	MDGD	MGI:2152450	Usp3	heterozygote	227	0	0	227	0	0	0	100	0
65	C57BL/6NTac	HMGU-HEPD0718_1_B06-1-1	MGI:1922945	Rilpl1	homozygote	196	0	2	194	2	0	1.020408163	98.97959184	1.020408163
66	C57BL/6NJ	JR24348	MGI:2388804	Brms1	heterozygote	201	0	5	196	5	0	2.487562189	97.51243781	2.487562189
67	C57BL/6N	MEBN	MGI:1859212	Irf7	homozygote	228	1	5	222	6	0.438596491	2.192982456	97.36842105	2.631578947
68	C57BL/6N	MUCJ	MGI:1336167	Prkab1	homozygote	228	0	12	216	12	0	5.263157895	94.73684211	5.263157895
69	C57BL/6NTac	H-SLFN4-G08-TM1B	MGI:1329010	Slfn4	homozygote	161	2	1	158	3	1.242236025	0.621118012	98.13664596	1.863354037
70	C57BL/6N	IP00005608a	MGI:2685431	Rltpr	homozygote	203	3	9	191	12	1.477832512	4.433497537	94.08866995	5.911330049
71	C57BL/6N	MEMK	MGI:1916706	Commd10	heterozygote	228	0	1	227	1	0	0.438596491	99.56140351	0.438596491
72	C57BL/6N	Dtl_EPD0842_3_C06-1	MGI:1924093	Dtl	heterozygote	121	1	5	115	6	0.826446281	4.132231405	95.04132231	4.958677686
73	C57BL/6NCrl	BL3511	MGI:102556	Tbx4	heterozygote	191	0	1	190	1	0	0.523560209	99.47643979	0.523560209
74	C57BL/6NCrl	TCPM0187Cre	MGI:95636	Galc	heterozygote	193	0	2	191	2	0	1.03626943	98.96373057	1.03626943
75	C57BL/6NJ	JR18593	MGI:106374	Zmiz2	heterozygote	213	2	4	207	6	0.938967136	1.877934272	97.18309859	2.816901408
76	C57BL/6N	GNACB	MGI:95771	Gnai1	homozygote	126	0	2	124	2	0	1.587301587	98.41269841	1.587301587
77	C57BL/6NJ	JR23603	MGI:108426	Kif1b	heterozygote	192	3	9	180	12	1.5625	4.6875	93.75	6.25
78	C57BL/6NCrl	TCPA0775Cre	MGI:2388708	Abca14	homozygote	102	3	2	97	5	2.941176471	1.960784314	95.09803922	4.901960784
79	C57BL/6N	MCND	MGI:106927	Aff3	homozygote	226	0	16	210	16	0	7.079646018	92.92035398	7.079646018
80	C57BL/6N	MGLR	MGI:1196431	D7Ertd443e	homozygote	219	0	2	217	2	0	0.913242009	99.08675799	0.913242009
81	C57BL/6N	IP00005427a	MGI:1931838	Dbn1	heterozygote	204	0	1	203	1	0	0.490196078	99.50980392	0.490196078
82	C57BL/6N	MFUJ	MGI:2670969	Nrde2	heterozygote	227	0	7	220	7	0	3.083700441	96.91629956	3.083700441
83	C57BL/6N	IP00005281a	MGI:97381	Ntf5	homozygote	202	1	9	192	10	0.495049505	4.455445545	95.04950495	4.95049505
84	C57BL/6NJ	JR18604	MGI:88451	Col18a1	homozygote	149	0	7	142	7	0	4.697986577	95.30201342	4.697986577
85	C57BL/6N	SCALB	MGI:893578	Scarb1	heterozygote	122	2	3	117	5	1.639344262	2.459016393	95.90163934	4.098360656
86	C57BL/6N	MDZN	MGI:1926074	Ubash3a	homozygote	226	0	2	224	2	0	0.884955752	99.11504425	0.884955752
87	C57BL/6NJ	JR22346	MGI:1918325	Rimklb	homozygote	123	2	11	110	13	1.62601626	8.943089431	89.43089431	10.56910569
88	C57BL/6NCrl	TCPA0528Cre	MGI:99161	Pcgf2	heterozygote	148	0	0	148	0	0	0	100	0
89	C57BL/6NCrl	ET6713	MGI:1859162	Rnf10	heterozygote	140	0	2	138	2	0	1.428571429	98.57142857	1.428571429
90	C57BL/6N	MUEX	MGI:1277176	Tmem42	homozygote	72	0	6	66	6	0	8.333333333	91.66666667	8.333333333
91	C57BL/6NTac	H-IL15-C06-TM1B	MGI:103014	Il15	homozygote	194	1	2	191	3	0.515463918	1.030927835	98.45360825	1.546391753
92	C57BL/6NTac	H-Map3k7-B11-TM1B	MGI:1346877	Map3k7	heterozygote	199	1	4	194	5	0.502512563	2.010050251	97.48743719	2.512562814
93	C57BL/6NCrl	ET6689	MGI:1336993	Ap4e1	homozygote	149	1	9	139	10	0.67114094	6.040268456	93.2885906	6.711409396
94	C57BL/6N	Bap1_cas9_del5-1	MGI:1206586	Bap1	heterozygote	109	1	0	108	1	0.917431193	0	99.08256881	0.917431193
95	C57BL/6NCrl	BL2456	MGI:2149635	Slc13a3	homozygote	165	0	0	165	0	0	0	100	0
96	C57BL/6N	MUCZ	MGI:2684992	Zfyve28	homozygote	228	8	7	213	15	3.50877193	3.070175439	93.42105263	6.578947368
97	C57BL/6NTac	HMGU-HEPD0786_6_G01-1-1	MGI:2450151	Cog3	heterozygote	183	0	5	178	5	0	2.732240437	97.26775956	2.732240437
98	C57BL/6NCrl	BL3431	MGI:1342278	Unc13b	heterozygote	161	0	0	161	0	0	0	100	0
99	C57BL/6NCrl	ET6880	MGI:1336167	Prkab1	homozygote	132	0	2	130	2	0	1.515151515	98.48484848	1.515151515
100	C57BL/6NJ	JR18591	MGI:1859619	Ccdc120	homozygote	212	1	6	205	7	0.471698113	2.830188679	96.69811321	3.301886792
101	C57BL/6N	MEEC	MGI:1861440	Trim17	homozygote	227	1	2	224	3	0.440528634	0.881057269	98.6784141	1.321585903
102	C57BL/6N	MUCL	MGI:1931838	Dbn1	heterozygote	218	1	2	215	3	0.458715596	0.917431193	98.62385321	1.376146789
103	C57BL/6N	MGJA	MGI:1278328	Dnpep	homozygote	218	0	4	214	4	0	1.834862385	98.16513761	1.834862385
104	C57BL/6NJ	JR18554	MGI:1934765	Gpnmb	heterozygote	100	0	1	99	1	0	1	99	1
105	C57BL/6N	CDCDB	MGI:1922915	Ccdc64	homozygote	150	0	2	148	2	0	1.333333333	98.66666667	1.333333333
106	C57BL/6NCrl	TCPA0701Cre	MGI:88357	Cdk4	heterozygote	188	0	4	184	4	0	2.127659574	97.87234043	2.127659574
107	C57BL/6NTac	H-COL9A2-F03-TM1B	MGI:88466	Col9a2	homozygote	192	1	17	174	18	0.520833333	8.854166667	90.625	9.375
108	C57BL/6N	MFGR	MGI:1915268	Col4a3bp	heterozygote	227	0	3	224	3	0	1.321585903	98.6784141	1.321585903
109	C57BL/6NCrl	BL3747	MGI:1919557	2510002D24Rik	homozygote	148	0	1	147	1	0	0.675675676	99.32432432	0.675675676
110	C57BL/6NJ	JR24347	MGI:96276	Htr1d	homozygote	189	0	0	189	0	0	0	100	0
111	C57BL/6NTac	HMGU-EPD0241_5_E07-1-1	MGI:97520	Pcx	heterozygote	229	0	3	226	3	0	1.310043668	98.68995633	1.310043668
112	C57BL/6NCrl	BL4487	MGI:95387	Emx1	homozygote	117	0	4	113	4	0	3.418803419	96.58119658	3.418803419
113	C57BL/6NJ	JR24269	MGI:99842	Htr1f	homozygote	174	1	2	171	3	0.574712644	1.149425287	98.27586207	1.724137931
114	C57BL/6N	IP00004892a	MGI:1913775	Timm50	heterozygote	131	6	4	121	10	4.580152672	3.053435115	92.36641221	7.633587786
115	C57BL/6NCrl	ET7865	MGI:2441697	Gpr158	homozygote	161	0	4	157	4	0	2.48447205	97.51552795	2.48447205
116	C57BL/6NTac	H-Fam134c-B03-TM1B	MGI:1915248	Fam134c	homozygote	222	3	10	209	13	1.351351351	4.504504505	94.14414414	5.855855856
117	C57BL/6NTac	GSF-EPD0215_3_D03-1-1	MGI:1923363	Lpo	homozygote	158	0	3	155	3	0	1.898734177	98.10126582	1.898734177
118	C57BL/6NTac	H-FZD3-G04-TM1B	MGI:108476	Fzd3	heterozygote	194	2	2	190	4	1.030927835	1.030927835	97.93814433	2.06185567
119	C57BL/6NJ	JR18611	MGI:1313271	Stk16	heterozygote	209	1	5	203	6	0.4784689	2.392344498	97.1291866	2.870813397
120	C57BL/6N	Akr1c12_EPD0770_2_C11	MGI:1351661	Akr1c12	homozygote	149	1	1	147	2	0.67114094	0.67114094	98.65771812	1.342281879
121	C57BL/6NCrl	BL2455	MGI:97879	Rbp4	homozygote	165	0	2	163	2	0	1.212121212	98.78787879	1.212121212
122	C57BL/6N	MUBD	MGI:1924876	Smpd4	heterozygote	218	2	3	213	5	0.917431193	1.376146789	97.70642202	2.293577982
123	C57BL/6NTac	H-SEZ6L-E05-TM1B	MGI:1935121	Sez6l	homozygote	97	0	12	85	12	0	12.37113402	87.62886598	12.37113402
124	C57BL/6NJ	JR22098	MGI:88227	C3	homozygote	202	0	3	199	3	0	1.485148515	98.51485149	1.485148515
125	C57BL/6NCrl	BL3293	MGI:1858200	Prg3	homozygote	160	0	1	159	1	0	0.625	99.375	0.625
126	C57BL/6N	MFRU	MGI:894676	Mast2	homozygote	228	2	7	219	9	0.877192982	3.070175439	96.05263158	3.947368421
127	C57BL/6NCrl	UCD-13284A-B10-1-1	MGI:88473	Cox4i1	heterozygote	194	0	7	187	7	0	3.608247423	96.39175258	3.608247423
128	C57BL/6NJ	JR18620	MGI:1918414	Zdhhc11	homozygote	193	0	0	193	0	0	0	100	0
129	C57BL/6N	MUFC	MGI:1330239	Dpm1	heterozygote	228	0	3	225	3	0	1.315789474	98.68421053	1.315789474
130	C57BL/6N	IP00005795a	MGI:3617850	Pnpla1	heterozygote	57	0	0	57	0	0	0	100	0
131	C57BL/6NJ	JR23605	MGI:98659	Dntt	homozygote	164	0	8	156	8	0	4.87804878	95.12195122	4.87804878
132	C57BL/6NTac	H-AVP-H07-TM1B	MGI:88121	Avp	heterozygote	194	0	4	190	4	0	2.06185567	97.93814433	2.06185567
133	C57BL/6NTac	H-USP2-A07-TM1B	MGI:1858178	Usp2	homozygote	193	0	3	190	3	0	1.554404145	98.44559585	1.554404145
134	C57BL/6N	MEHU	MGI:1316742	Lgals7	homozygote	226	0	3	223	3	0	1.327433628	98.67256637	1.327433628
135	C57BL/6N;C57BL/6NTac	CAPSB	MGI:2153093	Cspg4	homozygote	173	0	0	173	0	0	0	100	0
136	C57BL/6N	MUAE	MGI:1931466	Selk	homozygote	227	0	0	227	0	0	0	100	0
137	C57BL/6NTac	H-P2rx4-E09-TM1B	MGI:1338859	P2rx4	homozygote	203	0	7	196	7	0	3.448275862	96.55172414	3.448275862
138	C57BL/6N	TFEBB	MGI:103270	Tfeb	heterozygote	175	4	2	169	6	2.285714286	1.142857143	96.57142857	3.428571429
139	C57BL/6NTac	H4352-HEPD0570_8_B09-1	MGI:2446132	Bms1	heterozygote	187	1	9	177	10	0.534759358	4.812834225	94.65240642	5.347593583
140	C57BL/6NTac	HMGU-EPD0598_3_H10-1-1	MGI:1924567	Fam73a	homozygote	145	0	13	132	13	0	8.965517241	91.03448276	8.965517241
141	C57BL/6NJ	JR23136	MGI:1914195	Sdha	heterozygote	152	0	6	146	6	0	3.947368421	96.05263158	3.947368421
142	C57BL/6NJ	JR22334	MGI:1889575	Adar	heterozygote	113	0	14	99	14	0	12.38938053	87.61061947	12.38938053
143	C57BL/6N	MELK	MGI:1924781	Anks1b	homozygote	226	0	3	223	3	0	1.327433628	98.67256637	1.327433628
144	C57BL/6NCrl	BL3605	MGI:109172	Dspp	homozygote	150	1	1	148	2	0.666666667	0.666666667	98.66666667	1.333333333
145	C57BL/6N	MEQJ	MGI:1923549	Erp44	heterozygote	227	0	2	225	2	0	0.881057269	99.11894273	0.881057269
146	C57BL/6NTac	RIKEN_EPD0033_3_C09	MGI:1336167	Prkab1	homozygote	230	1	8	221	9	0.434782609	3.47826087	96.08695652	3.913043478
147	C57BL/6NCrl	TCPA0642Cre	MGI:1098274	Cyp27b1	homozygote	148	1	25	122	26	0.675675676	16.89189189	82.43243243	17.56756757
148	C57BL/6NJ	JR24902	MGI:2388287	Acsf2	homozygote	208	2	8	198	10	0.961538462	3.846153846	95.19230769	4.807692308
149	C57BL/6N	MEAD	MGI:2148491	Acaa1a	homozygote	226	0	4	222	4	0	1.769911504	98.2300885	1.769911504
150	C57BL/6NJ	JR24036	MGI:1328337	Orc1	heterozygote	188	0	5	183	5	0	2.659574468	97.34042553	2.659574468
151	C57BL/6N	XPORB	MGI:1920442	Xpot	heterozygote	175	0	1	174	1	0	0.571428571	99.42857143	0.571428571
152	C57BL/6NTac	H-Rhbdl3-C11-TM1B	MGI:2179276	Rhbdl3	heterozygote	221	0	5	216	5	0	2.262443439	97.73755656	2.262443439
153	C57BL/6NCrl	TCPA0858Cre	MGI:2450123	Prss27	homozygote	180	0	0	180	0	0	0	100	0
154	C57BL/6N	MEXV	MGI:2387995	Nek9	heterozygote	38	1	1	36	2	2.631578947	2.631578947	94.73684211	5.263157895
155	C57BL/6N	MFFJ	MGI:107497	Fxyd3	homozygote	38	0	1	37	1	0	2.631578947	97.36842105	2.631578947
156	C57BL/6NJ	JR21509	MGI:1336167	Prkab1	heterozygote	196	1	2	193	3	0.510204082	1.020408163	98.46938776	1.530612245
157	C57BL/6N	HEPD0723_6_F11-1	MGI:1914280	Fancl	homozygote	206	5	10	191	15	2.427184466	4.854368932	92.7184466	7.281553398
158	C57BL/6NJ	JR24660	MGI:2685402	Espnl	homozygote	114	0	4	110	4	0	3.50877193	96.49122807	3.50877193
159	C57BL/6N	MDUU	MGI:1921637	4932438H23Rik	homozygote	226	0	1	225	1	0	0.442477876	99.55752212	0.442477876
160	C57BL/6NTac	H-PINK1-G02-TM1B	MGI:1916193	Pink1	homozygote	195	1	1	193	2	0.512820513	0.512820513	98.97435897	1.025641026
161	C57BL/6N	MEEH	MGI:1931466	Selk	homozygote	228	0	7	221	7	0	3.070175439	96.92982456	3.070175439
162	C57BL/6NJ	JR22338	MGI:104749	Osm	homozygote	195	3	18	174	21	1.538461538	9.230769231	89.23076923	10.76923077
163	C57BL/6NTac	H-Rsbn1-A02-TM1B	MGI:2444993	Rsbn1	heterozygote	207	4	3	200	7	1.93236715	1.449275362	96.61835749	3.381642512
164	C57BL/6N	MFPU	MGI:2385115	Lyplal1	homozygote	225	0	2	223	2	0	0.888888889	99.11111111	0.888888889
165	C57BL/6NCrl	UCD-10291A-H7-2-1	MGI:3039628	Rsad1	homozygote	193	0	3	190	3	0	1.554404145	98.44559585	1.554404145
166	C57BL/6N	MGEJ	MGI:1923723	Supt3	heterozygote	228	0	0	228	0	0	0	100	0
167	C57BL/6NCrl	BL4242	MGI:2138647	Fcrla	homozygote	126	0	5	121	5	0	3.968253968	96.03174603	3.968253968
168	C57BL/6N	RINFB	MGI:1920719	Rnf38	heterozygote	176	2	6	168	8	1.136363636	3.409090909	95.45454545	4.545454545
169	C57BL/6NJ	JR25381	MGI:2447564	Klk14	heterozygote	189	0	1	188	1	0	0.529100529	99.47089947	0.529100529
170	C57BL/6NCrl	BL4231	MGI:2443848	Lypd6	heterozygote	88	0	0	88	0	0	0	100	0
171	C57BL/6N	MFVJ	MGI:2685628	Card9	homozygote	202	0	0	202	0	0	0	100	0
172	C57BL/6NCrl	BL2351	MGI:2677064	Uts2b	homozygote	154	0	0	154	0	0	0	100	0
173	C57BL/6NCrl	TCPA0120Cre	MGI:1203729	Pik3c2a	heterozygote	193	0	1	192	1	0	0.518134715	99.48186528	0.518134715
174	C57BL/6NCrl	BL4306	MGI:1917780	Lrfn2	homozygote	136	0	3	133	3	0	2.205882353	97.79411765	2.205882353
175	C57BL/6N	Ublcp1 EPD0652_6_B08	MGI:1933105	Ublcp1	heterozygote	151	1	3	147	4	0.662251656	1.986754967	97.35099338	2.649006623
176	C57BL/6NCrl	BL2405	MGI:3055306	Ggnbp1	homozygote	165	0	0	165	0	0	0	100	0
177	C57BL/6NTac	H-Il17rd-G11-TM1B	MGI:2159727	Il17rd	homozygote	210	0	3	207	3	0	1.428571429	98.57142857	1.428571429
178	C57BL/6NCrl	UCD-11866A-C7-1-1	MGI:1353633	Fus	heterozygote	194	2	8	184	10	1.030927835	4.12371134	94.84536082	5.154639175
179	C57BL/6NTac	H-SORT1-B03-TM1B	MGI:1338015	Sort1	heterozygote	194	0	1	193	1	0	0.515463918	99.48453608	0.515463918
180	C57BL/6N	MGER	MGI:1919785	Aldh1b1	homozygote	227	0	2	225	2	0	0.881057269	99.11894273	0.881057269
181	C57BL/6NJ	JR25270	MGI:2450574	Ifnl3	homozygote	168	0	0	168	0	0	0	100	0
182	C57BL/6NTac	H-RPTOR-H12-TM1B	MGI:1921620	Rptor	heterozygote	207	0	3	204	3	0	1.449275362	98.55072464	1.449275362
183	C57BL/6NCrl	BL3310	MGI:1930088	Clcf1	heterozygote	191	1	0	190	1	0.523560209	0	99.47643979	0.523560209
184	C57BL/6NTac	GSF-EPD0102_4_A04-1-1	MGI:106209	Hells	heterozygote	218	0	0	218	0	0	0	100	0
185	C57BL/6NTac	H-INTS12-E04-TM1B	MGI:1919043	Ints12	heterozygote	194	1	2	191	3	0.515463918	1.030927835	98.45360825	1.546391753
186	C57BL/6NCrl	BL2259	MGI:2151110	Prelp	homozygote	161	0	0	161	0	0	0	100	0
187	C57BL/6N	SMOPB	MGI:108075	Smo	heterozygote	183	1	5	177	6	0.546448087	2.732240437	96.72131148	3.278688525
188	C57BL/6N	MCZD	MGI:1920393	Wdr37	homozygote	225	0	10	215	10	0	4.444444444	95.55555556	4.444444444
189	C57BL/6N	Hnrnpd_EPD0291_6_D06-1	MGI:101947	Hnrnpd	heterozygote	199	0	8	191	8	0	4.020100503	95.9798995	4.020100503
190	C57BL/6NTac	H-GNAO1-G05-TM1B	MGI:95775	Gnao1	heterozygote	194	1	21	172	22	0.515463918	10.82474227	88.65979381	11.34020619
191	C57BL/6NTac	H-RAMP1-B11-TM1B	MGI:1858418	Ramp1	homozygote	190	1	7	182	8	0.526315789	3.684210526	95.78947368	4.210526316
192	C57BL/6NJ	JR25383	MGI:96696	Krt9	homozygote	172	0	3	169	3	0	1.744186047	98.25581395	1.744186047
193	C57BL/6N	MDRA	MGI:3052506	Fbxl7	homozygote	228	1	0	227	1	0.438596491	0	99.56140351	0.438596491
194	C57BL/6NTac	H-F10-G07-TM1B	MGI:103107	F10	heterozygote	207	0	4	203	4	0	1.93236715	98.06763285	1.93236715
195	C57BL/6N	MFJT	MGI:1202400	Supt5	heterozygote	227	0	2	225	2	0	0.881057269	99.11894273	0.881057269
196	C57BL/6NJ	JR25187	MGI:96912	Mag	homozygote	195	0	16	179	16	0	8.205128205	91.79487179	8.205128205
197	C57BL/6NCrl	BL3615	MGI:1261415	Sgpl1	heterozygote	143	0	1	142	1	0	0.699300699	99.3006993	0.699300699
198	C57BL/6NJ	JR23422	MGI:1931295	Rab27b	homozygote	202	1	5	196	6	0.495049505	2.475247525	97.02970297	2.97029703
199	C57BL/6NCrl	UCD-13525B-A10-1-1	MGI:1925616	Gng13	heterozygote	193	4	5	184	9	2.07253886	2.590673575	95.33678756	4.663212435
200	C57BL/6NTac	H-GPR33-A05-TM1B	MGI:1277106	Gpr33	homozygote	207	0	3	204	3	0	1.449275362	98.55072464	1.449275362
201	C57BL/6NCrl	BL794	MGI:104539	Apof	homozygote	113	0	1	112	1	0	0.884955752	99.11504425	0.884955752
202	C57BL/6N	MEJS	MGI:1913521	Tmem126a	homozygote	227	5	0	222	5	2.202643172	0	97.79735683	2.202643172
203	C57BL/6NTac	H-NTRK2-A03-TM1B	MGI:97384	Ntrk2	heterozygote	194	1	4	189	5	0.515463918	2.06185567	97.42268041	2.577319588
204	C57BL/6NTac	RIKEN_Ppp4r2_HEPD0547_2_E07	MGI:3027896	Ppp4r2	heterozygote	212	0	3	209	3	0	1.41509434	98.58490566	1.41509434
205	C57BL/6N	IP00005008a	MGI:3039607	Pigu	heterozygote	123	1	0	122	1	0.81300813	0	99.18699187	0.81300813
206	C57BL/6NTac	H-GOLGA3-A08-TM1B	MGI:96958	Golga3	homozygote	186	1	5	180	6	0.537634409	2.688172043	96.77419355	3.225806452
207	C57BL/6NJ	JR24055	MGI:1933820	Jam2	homozygote	200	0	4	196	4	0	2	98	2
208	C57BL/6NCrl	BL3534	MGI:2137594	Wbscr17	homozygote	154	0	4	150	4	0	2.597402597	97.4025974	2.597402597
209	C57BL/6NJ	JR18592	MGI:99403	Adora2b	heterozygote	188	5	2	181	7	2.659574468	1.063829787	96.27659574	3.723404255
210	C57BL/6N	MFAJ	MGI:2685183	Dusp5	homozygote	227	0	0	227	0	0	0	100	0
211	C57BL/6NTac	H4645-EPD0463_2_E03-1	MGI:1919301	Pard3b	homozygote	218	0	4	214	4	0	1.834862385	98.16513761	1.834862385
212	C57BL/6NCrl	TCPA0049Cre	MGI:1915138	Tmem100	heterozygote	192	0	1	191	1	0	0.520833333	99.47916667	0.520833333
213	C57BL/6NJ	JR25266	MGI:2444990	Gjd4	homozygote	177	0	1	176	1	0	0.564971751	99.43502825	0.564971751
214	C57BL/6NTac	H-SLC16A3-H05-TM1B	MGI:1933438	Slc16a3	homozygote	186	1	2	183	3	0.537634409	1.075268817	98.38709677	1.612903226
215	C57BL/6N	MFDT	MGI:3039591	Mtss1l	homozygote	226	0	6	220	6	0	2.654867257	97.34513274	2.654867257
216	C57BL/6NCrl	BL3641	MGI:1345961	Coro1a	homozygote	140	0	2	138	2	0	1.428571429	98.57142857	1.428571429
217	C57BL/6NCrl	TCPA0108Cre	MGI:1915283	Cox19	heterozygote	168	2	4	162	6	1.19047619	2.380952381	96.42857143	3.571428571
218	C57BL/6NCrl	TCPR0309_em1	MGI:109359	Nek2	homozygote	124	0	1	123	1	0	0.806451613	99.19354839	0.806451613
219	C57BL/6NCrl	BL3630	MGI:1313259	Slfn1	homozygote	137	0	0	137	0	0	0	100	0
220	C57BL/6N	MGSD	MGI:2683054	Fnip2	homozygote	64	0	2	62	2	0	3.125	96.875	3.125
221	C57BL/6N	MDLX	MGI:1344351	Dlg2	homozygote	228	0	3	225	3	0	1.315789474	98.68421053	1.315789474
222	C57BL/6NTac	GSF-EPD0018_2_G10-1-1	MGI:1278321	Epc2	heterozygote	206	0	10	196	10	0	4.854368932	95.14563107	4.854368932
223	C57BL/6NCrl	BL4423	MGI:97491	Pax7	heterozygote	112	0	1	111	1	0	0.892857143	99.10714286	0.892857143
224	C57BL/6NTac	H-COMT-G06-TM1B	MGI:88470	Comt	homozygote	194	5	18	171	23	2.577319588	9.278350515	88.1443299	11.8556701
225	C57BL/6NJ	JR22366	MGI:2444286	Zzef1	homozygote	181	0	13	168	13	0	7.182320442	92.81767956	7.182320442
226	C57BL/6NTac	H4343-EPD0780_4_F04-1	MGI:1341724	Ggps1	heterozygote	212	1	6	205	7	0.471698113	2.830188679	96.69811321	3.301886792
227	C57BL/6NTac	H-FSTL1-B07-TM1B	MGI:102793	Fstl1	homozygote	193	0	3	190	3	0	1.554404145	98.44559585	1.554404145
228	C57BL/6NTac	HMGU-EPD0244_4_F09-1-1	MGI:1922725	Oplah	homozygote	230	3	5	222	8	1.304347826	2.173913043	96.52173913	3.47826087
229	C57BL/6NCrl	BL3837	MGI:1914171	Prpf38b	heterozygote	88	0	0	88	0	0	0	100	0
230	C57BL/6NJ	JR18556	MGI:1889286	Cbln3	heterozygote	183	0	4	179	4	0	2.18579235	97.81420765	2.18579235
231	C57BL/6N	MDKN	MGI:1914338	Cand2	homozygote	228	10	6	212	16	4.385964912	2.631578947	92.98245614	7.01754386
232	C57BL/6N	IP00005359a	MGI:1915299	Tgif2	heterozygote	187	0	3	184	3	0	1.604278075	98.39572193	1.604278075
233	C57BL/6N	MGJK	MGI:1350924	Irf5	homozygote	64	0	0	64	0	0	0	100	0
234	C57BL/6NJ	JR21516	MGI:2388477	Igsf11	homozygote	194	0	1	193	1	0	0.515463918	99.48453608	0.515463918
235	C57BL/6N	Fbxl19 EPD0595_1_D04-1	MGI:3039600	Fbxl19	heterozygote	210	1	5	204	6	0.476190476	2.380952381	97.14285714	2.857142857
236	C57BL/6N	MEAH	MGI:1927243	Rala	heterozygote	228	0	0	228	0	0	0	100	0
237	C57BL/6NCrl	TCPM0719Cre	MGI:2682305	Rsf1	heterozygote	63	1	2	60	3	1.587301587	3.174603175	95.23809524	4.761904762
238	C57BL/6NCrl	TCPA0008Cre	MGI:2445221	Cd109	homozygote	115	1	0	114	1	0.869565217	0	99.13043478	0.869565217
239	C57BL/6NTac	H-ARHGEF28-D06-TM1B	MGI:1346016	Arhgef28	homozygote	204	0	2	202	2	0	0.980392157	99.01960784	0.980392157
240	C57BL/6NTac	H-PARD3-C04-TM1B	MGI:2135608	Pard3	heterozygote	193	1	5	187	6	0.518134715	2.590673575	96.89119171	3.10880829
241	C57BL/6NCrl	BL4259	MGI:98737	Thbs1	homozygote	127	0	0	127	0	0	0	100	0
242	C57BL/6NJ	JR23317	MGI:2384887	Chtf18	heterozygote	206	1	1	204	2	0.485436893	0.485436893	99.02912621	0.970873786
243	C57BL/6NCrl	BL1472	MGI:2685107	Syndig1l	homozygote	148	0	0	148	0	0	0	100	0
244	C57BL/6N	MEAN	MGI:1915509	Ift80	heterozygote	227	0	6	221	6	0	2.643171806	97.35682819	2.643171806
245	C57BL/6N	MGGQ	MGI:1923883	1700112E06Rik	homozygote	228	0	7	221	7	0	3.070175439	96.92982456	3.070175439
246	C57BL/6NJ	JR24023	MGI:1337006	Hapln1	heterozygote	111	0	0	111	0	0	0	100	0
247	C57BL/6NCrl	BL2535	MGI:1921415	Fbxl22	homozygote	161	0	0	161	0	0	0	100	0
248	C57BL/6NTac	H-CTSO-G04-TM1B	MGI:2139628	Ctso	homozygote	196	0	5	191	5	0	2.551020408	97.44897959	2.551020408
249	C57BL/6NJ	JR24516	MGI:2182269	Carf	homozygote	202	0	8	194	8	0	3.96039604	96.03960396	3.96039604
250	C57BL/6N	MFGM	MGI:2444067	Pqlc3	homozygote	226	0	0	226	0	0	0	100	0
251	C57BL/6N	1700125H20Rik <EPD0473_3_E11>-1	MGI:1920884	1700125H20Rik	homozygote	175	0	1	174	1	0	0.571428571	99.42857143	0.571428571
252	C57BL/6NCrl	BL2277	MGI:2157521	Hpcal4	homozygote	165	2	1	162	3	1.212121212	0.606060606	98.18181818	1.818181818
253	C57BL/6N;C57BL/6NTac	MAZZB	MGI:3045320	4933406M09Rik	homozygote	138	0	0	138	0	0	0	100	0
254	C57BL/6NCrl	BL3802	MGI:106604	Gpld1	homozygote	117	0	0	117	0	0	0	100	0
255	C57BL/6NCrl	BL1485	MGI:1917685	Inf2	homozygote	161	0	0	161	0	0	0	100	0
256	C57BL/6NTac	H-Gj8a-G06-TM1B	MGI:99953	Gja8	homozygote	206	0	1	205	1	0	0.485436893	99.51456311	0.485436893
257	C57BL/6NCrl	ET8509	MGI:1333800	Il18bp	homozygote	148	0	0	148	0	0	0	100	0
258	C57BL/6NJ	JR18553	MGI:1916966	Trip13	heterozygote	196	0	8	188	8	0	4.081632653	95.91836735	4.081632653
259	C57BL/6NTac	H-CYB5R2-C08-TM1B	MGI:2444415	Cyb5r2	homozygote	223	0	0	223	0	0	0	100	0
260	C57BL/6NTac	H-TULP3-B01-TM1B	MGI:1329045	Tulp3	heterozygote	195	9	7	179	16	4.615384615	3.58974359	91.79487179	8.205128205
261	C57BL/6NCrl	ET7986	MGI:1929657	Hacl1	homozygote	136	0	0	136	0	0	0	100	0
262	C57BL/6N	MUGH	MGI:2442815	Trim65	homozygote	64	0	1	63	1	0	1.5625	98.4375	1.5625
263	C57BL/6NTac	HMGU-EPD0378_2_E10-1-1	MGI:1349660	Pla2g2e	homozygote	222	0	3	219	3	0	1.351351351	98.64864865	1.351351351
264	C57BL/6NJ	JR22301	MGI:94862	Slc6a3	heterozygote	208	0	8	200	8	0	3.846153846	96.15384615	3.846153846
265	C57BL/6NTac	H-SLC24A4-H07-TM1B	MGI:2447362	Slc24a4	homozygote	192	1	2	189	3	0.520833333	1.041666667	98.4375	1.5625
266	C57BL/6NCrl	BL3728	MGI:1270847	Eif4ebp3	homozygote	161	3	0	158	3	1.863354037	0	98.13664596	1.863354037
267	C57BL/6NJ	JR18633	MGI:2442146	Dnajc16	heterozygote	199	1	0	198	1	0.502512563	0	99.49748744	0.502512563
268	C57BL/6N	IP00005159a	MGI:1933199	Setbp1	heterozygote	136	0	6	130	6	0	4.411764706	95.58823529	4.411764706
269	C57BL/6NTac	RIKEN_EPD0296_2_A10	MGI:1913955	Dnase1l2	homozygote	225	0	12	213	12	0	5.333333333	94.66666667	5.333333333
270	C57BL/6NTac	H4636-HEPD0624_1_E03-1	MGI:1923275	Cant1	heterozygote	121	0	2	119	2	0	1.652892562	98.34710744	1.652892562
271	C57BL/6NTac	H-SNRNP200-E01-TM1B	MGI:2444401	Snrnp200	heterozygote	207	0	0	207	0	0	0	100	0
272	C57BL/6NCrl	BL1997	MGI:2181726	Mtnr1b	homozygote	137	0	3	134	3	0	2.189781022	97.81021898	2.189781022
273	C57BL/6NTac	H-ANGPTL4-E04-TM1B	MGI:1888999	Angptl4	homozygote	196	0	5	191	5	0	2.551020408	97.44897959	2.551020408
274	C57BL/6N	Fgfr4 EPD0354_5_C09	MGI:95525	Fgfr4	homozygote	136	1	1	134	2	0.735294118	0.735294118	98.52941176	1.470588235
275	C57BL/6NTac	H-USP22-D11-TM1B	MGI:2144157	Usp22	heterozygote	207	3	2	202	5	1.449275362	0.966183575	97.58454106	2.415458937
276	C57BL/6NCrl	BL1129	MGI:3577024	Klf14	homozygote	142	1	3	138	4	0.704225352	2.112676056	97.18309859	2.816901408
277	C57BL/6NCrl	TCPA0163Cre	MGI:103075	Wee1	heterozygote	168	0	6	162	6	0	3.571428571	96.42857143	3.571428571
278	C57BL/6N	MEFW	MGI:1920145	Setd5	heterozygote	188	4	7	177	11	2.127659574	3.723404255	94.14893617	5.85106383
279	C57BL/6NJ	JR23394	MGI:105933	Rab3ip	homozygote	186	1	7	178	8	0.537634409	3.76344086	95.69892473	4.301075269
280	C57BL/6NJ	JR24058	MGI:101848	Gnb5	heterozygote	157	1	2	154	3	0.636942675	1.27388535	98.08917197	1.910828025
281	C57BL/6N	MUAQ	MGI:1316742	Lgals7	homozygote	226	0	0	226	0	0	0	100	0
282	C57BL/6NJ	JR23306	MGI:2384309	Polr2h	heterozygote	201	1	7	193	8	0.497512438	3.482587065	96.0199005	3.980099502
283	C57BL/6NTac	HMGU-EPD0631_3_A09-1-1	MGI:1916625	Btbd9	homozygote	155	0	5	150	5	0	3.225806452	96.77419355	3.225806452
284	C57BL/6NCrl	BL4652	MGI:1915594	Tmem174	homozygote	86	0	1	85	1	0	1.162790698	98.8372093	1.162790698
285	C57BL/6NCrl	ET8210	MGI:109545	Gpr182	homozygote	161	0	3	158	3	0	1.863354037	98.13664596	1.863354037
286	C57BL/6N	MUEP	MGI:1917475	Ppil3	homozygote	228	3	6	219	9	1.315789474	2.631578947	96.05263158	3.947368421
287	C57BL/6NCrl	TCPA0524Cre	MGI:1914040	Grtp1	homozygote	193	1	5	187	6	0.518134715	2.590673575	96.89119171	3.10880829
288	C57BL/6N	Sh3bp5 A09-1	MGI:1344391	Sh3bp5	homozygote	222	1	0	221	1	0.45045045	0	99.54954955	0.45045045
289	C57BL/6NCrl	TCPA0014Cre	MGI:109618	Atp6v1b2	heterozygote	193	1	4	188	5	0.518134715	2.07253886	97.40932642	2.590673575
290	C57BL/6NTac	H-RCC2-B10-TM1B	MGI:1919784	Rcc2	homozygote	194	1	10	183	11	0.515463918	5.154639175	94.32989691	5.670103093
291	C57BL/6NJ	JR18611	MGI:1313271	Stk16	homozygote	208	1	2	205	3	0.480769231	0.961538462	98.55769231	1.442307692
292	C57BL/6N	Phf1_D12-1	MGI:98647	Phf1	homozygote	45	0	0	45	0	0	0	100	0
293	C57BL/6NCrl	TCPA0740Cre	MGI:2149481	Cygb	homozygote	127	0	1	126	1	0	0.787401575	99.21259843	0.787401575
294	C57BL/6NCrl	TCPM0551Cre	MGI:3584514	Gpr17	homozygote	145	0	0	145	0	0	0	100	0
295	C57BL/6N	MGHA	MGI:1913524	Lyrm9	homozygote	228	0	1	227	1	0	0.438596491	99.56140351	0.438596491
296	C57BL/6N	IP00005612a	MGI:1919792	Pgam5	homozygote	128	1	6	121	7	0.78125	4.6875	94.53125	5.46875
297	C57BL/6NTac	H-CYP4F16-H05-TM1B	MGI:1917351	Cyp4f16	homozygote	193	0	3	190	3	0	1.554404145	98.44559585	1.554404145
298	C57BL/6N	MEJT	MGI:1919419	Trim29	homozygote	225	1	1	223	2	0.444444444	0.444444444	99.11111111	0.888888889
299	C57BL/6NCrl	TCPA0037Cre	MGI:1351599	Dusp13	homozygote	121	0	0	121	0	0	0	100	0
300	C57BL/6NJ	JR22096	MGI:2685586	Cyb5d1	homozygote	48	0	5	43	5	0	10.41666667	89.58333333	10.41666667
301	B6Brd;B6Dnk;B6N-Tyr<c-Brd>	MAOH	MGI:97549	Pfn1	heterozygote	230	0	8	222	8	0	3.47826087	96.52173913	3.47826087
302	C57BL/6NJ	JR18659	MGI:109207	Eif4g2	heterozygote	164	0	10	154	10	0	6.097560976	93.90243902	6.097560976
303	C57BL/6NCrl	BL1802	MGI:104754	Sik1	homozygote	125	7	0	118	7	5.6	0	94.4	5.6
304	C57BL/6NTac	MCJK-2	MGI:1859162	Rnf10	heterozygote	207	0	5	202	5	0	2.415458937	97.58454106	2.415458937
305	C57BL/6NJ	JR24324	MGI:1916351	Ydjc	homozygote	156	0	6	150	6	0	3.846153846	96.15384615	3.846153846
306	C57BL/6N	MEHJ	MGI:1859328	Cpsf3	heterozygote	228	1	2	225	3	0.438596491	0.877192982	98.68421053	1.315789474
307	C57BL/6N	IP00005603a	MGI:1922863	Med25	heterozygote	160	1	9	150	10	0.625	5.625	93.75	6.25
308	C57BL/6NCrl	BL4341	MGI:109497	Gata5	homozygote	128	0	0	128	0	0	0	100	0
309	C57BL/6NCrl	BL3199-1	MGI:97788	Psph	heterozygote	193	6	1	186	7	3.10880829	0.518134715	96.37305699	3.626943005
310	C57BL/6NJ	JR18587	MGI:1861694	Cited4	homozygote	185	1	2	182	3	0.540540541	1.081081081	98.37837838	1.621621622
311	C57BL/6NCrl	BL4340	MGI:1915002	Ppp1r32	homozygote	136	0	4	132	4	0	2.941176471	97.05882353	2.941176471
312	C57BL/6NTac	H-SIRT4-E08-TM1B	MGI:1922637	Sirt4	homozygote	207	0	7	200	7	0	3.381642512	96.61835749	3.381642512
313	C57BL/6N	MFAD	MGI:2446249	Edc4	heterozygote	226	0	6	220	6	0	2.654867257	97.34513274	2.654867257
314	C57BL/6NJ	JR21512	MGI:105975	Cfb	homozygote	166	0	5	161	5	0	3.012048193	96.98795181	3.012048193
315	C57BL/6NCrl	BL2779	MGI:2384891	Rhbdl1	heterozygote	190	1	4	185	5	0.526315789	2.105263158	97.36842105	2.631578947
316	C57BL/6NJ	JR22087	MGI:894680	Bach1	heterozygote	194	2	8	184	10	1.030927835	4.12371134	94.84536082	5.154639175
317	C57BL/6NTac	H-GRM3-A06-TM1B	MGI:1351340	Grm3	homozygote	194	0	8	186	8	0	4.12371134	95.87628866	4.12371134
318	C57BL/6NTac	H-Tpcn2-C10-TM1B	MGI:2385297	Tpcn2	homozygote	222	0	0	222	0	0	0	100	0
319	C57BL/6NJ	JR18631	MGI:1914486	Cinp	heterozygote	199	3	1	195	4	1.507537688	0.502512563	97.98994975	2.010050251
320	C57BL/6NCrl	BL3872	MGI:1926119	Pdk1	homozygote	154	2	1	151	3	1.298701299	0.649350649	98.05194805	1.948051948
321	C57BL/6N	ETENB	MGI:1922570	Etnk1	homozygote	176	1	1	174	2	0.568181818	0.568181818	98.86363636	1.136363636
322	C57BL/6N	MGKF	MGI:1330861	Dclk1	heterozygote	38	0	0	38	0	0	0	100	0
323	C57BL/6NTac	HMGU-EPD0351_4_F05-1-1	MGI:1927594	Itm2c	heterozygote	225	0	1	224	1	0	0.444444444	99.55555556	0.444444444
324	C57BL/6N;C57BL/6NTac	BHMMB	MGI:1339972	Bhmt	homozygote	175	0	0	175	0	0	0	100	0
325	C57BL/6NTac	H-OVGP1-H07-TM1B	MGI:106661	Ovgp1	homozygote	196	0	1	195	1	0	0.510204082	99.48979592	0.510204082
326	C3H/HeH	Sighted C3H	MGI:97525	Pde6b	homozygote	108	4	29	75	33	3.703703704	26.85185185	69.44444444	30.55555556
327	C57BL/6NTac	H-Otub1-A05-TM1B	MGI:2147616	Otub1	heterozygote	207	0	6	201	6	0	2.898550725	97.10144928	2.898550725
328	C57BL/6NJ	JR18606	MGI:2139535	Tprn	homozygote	119	1	2	116	3	0.840336134	1.680672269	97.4789916	2.521008403
329	C57BL/6NCrl	TCPR0322_em1	MGI:107624	Mvk	heterozygote	177	0	6	171	6	0	3.389830508	96.61016949	3.389830508
330	C57BL/6NTac	EPD0296_2_A10	MGI:1913955	Dnase1l2	homozygote	221	0	19	202	19	0	8.597285068	91.40271493	8.597285068
331	C57BL/6N	IP00005602a	MGI:96705	Krt8	heterozygote	132	0	1	131	1	0	0.757575758	99.24242424	0.757575758
332	C57BL/6NTac	H-RFX7-A04-TM1B	MGI:2442675	Rfx7	heterozygote	194	1	3	190	4	0.515463918	1.546391753	97.93814433	2.06185567
333	C57BL/6NJ	JR23511	MGI:1913390	Ska2	heterozygote	183	0	4	179	4	0	2.18579235	97.81420765	2.18579235
334	C57BL/6NJ	JR22303	MGI:1270861	Il12rb2	homozygote	141	0	0	141	0	0	0	100	0
335	C57BL/6N	IP00005724a	MGI:2151483	Derl2	heterozygote	200	0	3	197	3	0	1.5	98.5	1.5
336	C57BL/6NJ	JR21482	MGI:1913333	Setd6	homozygote	213	2	5	206	7	0.938967136	2.34741784	96.71361502	3.286384977
337	C57BL/6NTac	BL2173-1	MGI:1915301	Nutf2	heterozygote	126	2	7	117	9	1.587301587	5.555555556	92.85714286	7.142857143
338	C57BL/6NJ	JR22344	MGI:1914535	Cwc27	heterozygote	213	0	4	209	4	0	1.877934272	98.12206573	1.877934272
339	C57BL/6NTac	H-RBPJL_E05-TM1B	MGI:1196616	Rbpjl	homozygote	194	0	10	184	10	0	5.154639175	94.84536082	5.154639175
340	C57BL/6N	MUBW	MGI:2685519	Gpr152	homozygote	201	1	7	193	8	0.497512438	3.482587065	96.0199005	3.980099502
341	C57BL/6NTac	H-RTN1-G10-TM1B	MGI:1933947	Rtn1	homozygote	207	1	2	204	3	0.483091787	0.966183575	98.55072464	1.449275362
342	C57BL/6N	MUGM	MGI:96763	Ldhb	homozygote	73	0	2	71	2	0	2.739726027	97.26027397	2.739726027
343	C57BL/6N	MEFC	MGI:1924301	Os9	homozygote	226	0	6	220	6	0	2.654867257	97.34513274	2.654867257
344	C57BL/6N	BCM-10584B-F8-2-1	MGI:1929872	Mogs	heterozygote	151	0	2	149	2	0	1.324503311	98.67549669	1.324503311
345	C57BL/6NTac	Monterotondo-HEPD0520_6_B03-1-1	MGI:1921627	Hsf2bp	homozygote	179	0	2	177	2	0	1.117318436	98.88268156	1.117318436
346	C57BL/6N	IP00005195a	MGI:97488	Pax4	heterozygote	167	2	7	158	9	1.19760479	4.191616766	94.61077844	5.389221557
347	C57BL/6NTac	HMGU-HEPD0602_4_G02-1-1	MGI:106181	Mybbp1a	heterozygote	195	2	2	191	4	1.025641026	1.025641026	97.94871795	2.051282051
348	C57BL/6N	MCZU	MGI:1890773	Actn4	heterozygote	225	0	0	225	0	0	0	100	0
349	C57BL/6N	IP00005556a	MGI:2444103	Ankrd27	homozygote	203	0	3	200	3	0	1.477832512	98.52216749	1.477832512
350	C57BL/6NJ	JR22013	MGI:88224	C1qb	homozygote	124	0	0	124	0	0	0	100	0
351	C57BL/6N	MERS	MGI:1928738	Slc25a20	heterozygote	38	1	2	35	3	2.631578947	5.263157895	92.10526316	7.894736842
352	C57BL/6NTac	H-LEPROTL1-H12-TM1B	MGI:1915442	Leprotl1	homozygote	193	1	14	178	15	0.518134715	7.25388601	92.22797927	7.772020725
353	C57BL/6NCrl	BL3512	MGI:1342286	Flii	heterozygote	165	0	0	165	0	0	0	100	0
354	C57BL/6N	MGQT	MGI:1315192	Lrrc23	homozygote	64	0	2	62	2	0	3.125	96.875	3.125
355	C57BL/6NTac	HMGU-EPD0132_6_G09-3-1	MGI:1340024	Aldh1l1	homozygote	209	0	5	204	5	0	2.392344498	97.6076555	2.392344498
356	C57BL/6NCrl	BL1540	MGI:3041159	Iqub	homozygote	145	0	1	144	1	0	0.689655172	99.31034483	0.689655172
357	C57BL/6NCrl	UCD-13172A-C7-1-1	MGI:1919201	Gpc2	heterozygote	193	0	0	193	0	0	0	100	0
358	C57BL/6NCrl	BL3601	MGI:104742	Kcnj3	homozygote	162	2	8	152	10	1.234567901	4.938271605	93.82716049	6.172839506
359	C57BL/6NCrl	TCPA0758Cre	MGI:1914416	Arl8b	heterozygote	191	0	6	185	6	0	3.141361257	96.85863874	3.141361257
360	C57BL/6NTac	H-NTRK1-D04-TM1B	MGI:97383	Ntrk1	heterozygote	194	0	0	194	0	0	0	100	0
361	C57BL/6N	MDJV	MGI:98955	Wnt3	heterozygote	228	0	1	227	1	0	0.438596491	99.56140351	0.438596491
362	C57BL/6N	MFJE	MGI:1926232	Srsf7	heterozygote	227	0	2	225	2	0	0.881057269	99.11894273	0.881057269
363	C57BL/6N	MDWY	MGI:1345964	Coro1c	heterozygote	227	0	6	221	6	0	2.643171806	97.35682819	2.643171806
364	C57BL/6NCrl	ET8352	MGI:2684990	Msantd1	homozygote	133	1	1	131	2	0.751879699	0.751879699	98.4962406	1.503759398
365	C57BL/6NTac	GSF-HEPD0546_1_F06-1-1	MGI:1916658	Dnajc17	heterozygote	222	0	0	222	0	0	0	100	0
366	C57BL/6NJ	JR18707	MGI:1921864	Ocstamp	homozygote	98	0	4	94	4	0	4.081632653	95.91836735	4.081632653
367	C57BL/6NCrl	BL3282	MGI:1918511	Poc1b	homozygote	117	0	0	117	0	0	0	100	0
368	C57BL/6NCrl	BL3195	MGI:95909	Slc39a7	heterozygote	154	0	1	153	1	0	0.649350649	99.35064935	0.649350649
369	C57BL/6NTac	Monterotondo-HEPD0548_1_H08-1-1	MGI:2139806	Spg20	homozygote	164	0	3	161	3	0	1.829268293	98.17073171	1.829268293
370	C57BL/6N	IP00005349a	MGI:1859162	Rnf10	homozygote	186	1	8	177	9	0.537634409	4.301075269	95.16129032	4.838709677
371	C57BL/6NCrl	BL2322	MGI:2442473	Rhbdf2	homozygote	128	0	1	127	1	0	0.78125	99.21875	0.78125
372	C57BL/6N	MUET	MGI:1337063	Ap4m1	homozygote	64	0	3	61	3	0	4.6875	95.3125	4.6875
373	C57BL/6N	MGQB	MGI:109572	Tuft1	homozygote	228	0	12	216	12	0	5.263157895	94.73684211	5.263157895
374	C57BL/6NTac	H-CCDC109B-F05-TM1B	MGI:1914065	Ccdc109b	homozygote	207	0	2	205	2	0	0.966183575	99.03381643	0.966183575
375	C57BL/6N	MFCQ	MGI:2384969	Acot5	homozygote	226	1	2	223	3	0.442477876	0.884955752	98.67256637	1.327433628
376	C57BL/6NTac	H4776-EPD0532_5_D01-1	MGI:103224	Fdx1	heterozygote	226	0	6	220	6	0	2.654867257	97.34513274	2.654867257
377	C57BL/6NJ	JR24189	MGI:2384581	Ces4a	homozygote	180	0	1	179	1	0	0.555555556	99.44444444	0.555555556
378	C57BL/6NCrl	TCPA0052Cre	MGI:97324	Nhlh2	homozygote	124	1	9	114	10	0.806451613	7.258064516	91.93548387	8.064516129
379	C57BL/6N	Herc6_HEPD0664_7_A09-1	MGI:1914388	Herc6	homozygote	211	1	2	208	3	0.473933649	0.947867299	98.57819905	1.421800948
380	C57BL/6NJ	JR23307	MGI:3583944	Cdk15	homozygote	207	0	3	204	3	0	1.449275362	98.55072464	1.449275362
381	C57BL/6NCrl	TCPA0760Cre	MGI:1914346	Mmachc	heterozygote	104	1	0	103	1	0.961538462	0	99.03846154	0.961538462
382	C57BL/6N	E184JM8N4-12	MGI:108017	Laptm4a	homozygote	152	4	3	145	7	2.631578947	1.973684211	95.39473684	4.605263158
383	C57BL/6NTac	HMGU-HEPD0753_1_H05-1-1	MGI:1341204	Aqp6	homozygote	129	0	2	127	2	0	1.550387597	98.4496124	1.550387597
384	C57BL/6N	MFSY	MGI:3046173	Nup85	heterozygote	228	0	0	228	0	0	0	100	0
385	C57BL/6NTac	H-BC055324-A04-TM1B	MGI:3590554	BC055324	heterozygote	207	1	1	205	2	0.483091787	0.483091787	99.03381643	0.966183575
386	C57BL/6NJ	JR26607	MGI:109278	Ogn	homozygote	90	0	1	89	1	0	1.111111111	98.88888889	1.111111111
387	C57BL/6NTac	H-TRP53BP2-A12-TM1B	MGI:2138319	Trp53bp2	heterozygote	97	0	0	97	0	0	0	100	0
388	C57BL/6NJ	JR18562	MGI:2385958	C1qtnf5	homozygote	208	1	4	203	5	0.480769231	1.923076923	97.59615385	2.403846154
389	C57BL/6NCrl	TCPA0561Cre	MGI:2385191	Gtf2b	heterozygote	192	0	6	186	6	0	3.125	96.875	3.125
390	C57BL/6NJ	JR25733	MGI:1096376	Exoc4	heterozygote	178	1	1	176	2	0.561797753	0.561797753	98.87640449	1.123595506
391	C57BL/6N	MDTX	MGI:2444630	Dmxl2	heterozygote	228	0	2	226	2	0	0.877192982	99.12280702	0.877192982
392	C57BL/6NTac	H-ATP2A1-A07-TM1B	MGI:105058	Atp2a1	heterozygote	194	0	1	193	1	0	0.515463918	99.48453608	0.515463918
393	C57BL/6NTac	RIKEN-Nxn-A11_	MGI:109331	Nxn	heterozygote	229	1	3	225	4	0.436681223	1.310043668	98.25327511	1.746724891
394	C57BL/6NCrl	ET8409	MGI:98852	Tst	homozygote	137	0	1	136	1	0	0.729927007	99.27007299	0.729927007
395	C57BL/6NJ	JR18636	MGI:2181053	Dnajc28	homozygote	101	0	8	93	8	0	7.920792079	92.07920792	7.920792079
396	C57BL/6NCrl	TCPA0682Cre	MGI:1913585	Atp6v1c1	heterozygote	141	0	4	137	4	0	2.836879433	97.16312057	2.836879433
397	C57BL/6NTac	GSF-EPD0156_1_B01-1-1	MGI:102805	Entpd1	heterozygote	131	0	7	124	7	0	5.34351145	94.65648855	5.34351145
398	C57BL/6NTac	H-Slc40a1-A07-TM1B	MGI:1315204	Slc40a1	heterozygote	207	4	5	198	9	1.93236715	2.415458937	95.65217391	4.347826087
399	C57BL/6NCrl	BL2240	MGI:1920423	Pcdh18	homozygote	148	1	12	135	13	0.675675676	8.108108108	91.21621622	8.783783784
400	C57BL/6NCrl	BL3278	MGI:108061	Wnt10b	homozygote	113	0	0	113	0	0	0	100	0
401	C57BL/6NCrl	TCPM0717Cre	MGI:891978	Phyh	homozygote	157	0	0	157	0	0	0	100	0
402	C57BL/6N	MUCQ	MGI:109331	Nxn	heterozygote	228	2	1	225	3	0.877192982	0.438596491	98.68421053	1.315789474
403	C57BL/6N	MUDF	MGI:109176	Cpt2	heterozygote	228	1	1	226	2	0.438596491	0.438596491	99.12280702	0.877192982
404	C57BL/6NTac	H-KLHDC2-G08-TM1B	MGI:1916804	Klhdc2	heterozygote	203	0	6	197	6	0	2.955665025	97.04433498	2.955665025
405	C57BL/6N	Fntb HEPD0615_2_H07-1	MGI:1861305	Fntb	heterozygote	225	7	6	212	13	3.111111111	2.666666667	94.22222222	5.777777778
406	C57BL/6N	MUBS	MGI:2449771	Cyp2r1	homozygote	227	3	1	223	4	1.321585903	0.440528634	98.23788546	1.762114537
407	C57BL/6NTac	H-Fgf10-A02-TM1B	MGI:1099809	Fgf10	heterozygote	194	6	11	177	17	3.092783505	5.670103093	91.2371134	8.762886598
408	C57BL/6N	GPRDB	MGI:1935037	Gprc5d	homozygote	191	0	3	188	3	0	1.570680628	98.42931937	1.570680628
409	C57BL/6NJ	JR25860	MGI:1922853	Ppp1r35	heterozygote	177	0	4	173	4	0	2.259887006	97.74011299	2.259887006
410	C57BL/6NTac	HMGU-HEPD0637_2_H07-1-1	MGI:1345189	Zfp119a	homozygote	108	0	3	105	3	0	2.777777778	97.22222222	2.777777778
411	C57BL/6N	MUCA	MGI:1274790	Alox12e	homozygote	228	0	3	225	3	0	1.315789474	98.68421053	1.315789474
412	C57BL/6NTac	GSF-HEPD0550_6_G09-1-1	MGI:1923523	Ndfip2	homozygote	222	2	5	215	7	0.900900901	2.252252252	96.84684685	3.153153153
413	C57BL/6N	MFZX	MGI:1930005	Trem1	homozygote	228	0	3	225	3	0	1.315789474	98.68421053	1.315789474
414	C57BL/6NCrl	BL4417	MGI:2445208	Rfx6	heterozygote	117	2	1	114	3	1.709401709	0.854700855	97.43589744	2.564102564
415	C57BL/6N	MEVX	MGI:1096566	Pias2	homozygote	227	5	7	215	12	2.202643172	3.083700441	94.71365639	5.286343612
416	C57BL/6NTac	H-RNASET2B-C09-TM1B	MGI:3702087	Rnaset2b	homozygote	100	2	1	97	3	2	1	97	3
417	C57BL/6NJ	JR25517	MGI:2683461	Ttll6	homozygote	165	0	0	165	0	0	0	100	0
418	C57BL/6NCrl	ET6691_TCP	MGI:1913955	Dnase1l2	homozygote	191	0	17	174	17	0	8.90052356	91.09947644	8.90052356
419	C57BL/6N	Mapkap1 EPD0609_2_F05-1	MGI:2444554	Mapkap1	heterozygote	189	1	3	185	4	0.529100529	1.587301587	97.88359788	2.116402116
420	C57BL/6N	MDEV	MGI:1919305	Slc38a10	homozygote	228	1	13	214	14	0.438596491	5.701754386	93.85964912	6.140350877
421	C57BL/6NJ	JR22100	MGI:1913422	Med11	heterozygote	213	0	8	205	8	0	3.755868545	96.24413146	3.755868545
422	C57BL/6NCrl	ET8409_1	MGI:98852	Tst	homozygote	114	0	0	114	0	0	0	100	0
423	C57BL/6N	IP00005491a	MGI:95281	Ect2	heterozygote	210	0	1	209	1	0	0.476190476	99.52380952	0.476190476
424	C57BL/6NTac	H-RLBP1-C10-TM1B	MGI:97930	Rlbp1	homozygote	204	1	6	197	7	0.490196078	2.941176471	96.56862745	3.431372549
425	C57BL/6N	Cacna1i EPD0807_2_A02 HOM	MGI:2178051	Cacna1i	homozygote	163	0	2	161	2	0	1.226993865	98.77300613	1.226993865
426	C57BL/6NJ	JR21752	MGI:1913898	Tpgs2	homozygote	202	2	11	189	13	0.99009901	5.445544554	93.56435644	6.435643564
427	C57BL/6NTac	Monterotondo-HEPD0550_7_C03-1-1	MGI:1922546	Fgfr1op	heterozygote	229	3	5	221	8	1.310043668	2.183406114	96.50655022	3.493449782
428	C57BL/6N	IP00005147a	MGI:2683857	Klhl29	heterozygote	203	0	4	199	4	0	1.97044335	98.02955665	1.97044335
429	C57BL/6N	MBWA	MGI:1916998	Aldh16a1	homozygote	228	1	6	221	7	0.438596491	2.631578947	96.92982456	3.070175439
430	C57BL/6NCrl	BL4363	MGI:109161	Grk5	homozygote	117	0	0	117	0	0	0	100	0
431	C57BL/6N	MUEK	MGI:1913699	Pam16	heterozygote	64	1	0	63	1	1.5625	0	98.4375	1.5625
432	C57BL/6NTac	H-GFOD2-E04-TM1B	MGI:1917825	Gfod2	heterozygote	116	0	0	116	0	0	0	100	0
433	C57BL/6NJ	JR23024	MGI:96949	Mdk	heterozygote	193	0	3	190	3	0	1.554404145	98.44559585	1.554404145
434	C57BL/6NJ	JR22335	MGI:2685615	Ceacam16	homozygote	201	0	7	194	7	0	3.482587065	96.51741294	3.482587065
435	C57BL/6N	Fbxw8_HEPD0731_7_D12-1	MGI:1923041	Fbxw8	heterozygote	146	2	2	142	4	1.369863014	1.369863014	97.26027397	2.739726027
436	C57BL/6NTac	H-DPM2-G06-TM1B	MGI:1330238	Dpm2	heterozygote	194	0	3	191	3	0	1.546391753	98.45360825	1.546391753
437	C57BL/6N	pfkfb2_EPD0308_4_C07-1	MGI:107815	Pfkfb2	homozygote	218	1	4	213	5	0.458715596	1.834862385	97.70642202	2.293577982
438	C57BL/6NJ	JR21936	MGI:1917810	Wars2	heterozygote	96	0	1	95	1	0	1.041666667	98.95833333	1.041666667
439	C57BL/6N	MFEM	MGI:2143315	Klhl18	homozygote	226	0	8	218	8	0	3.539823009	96.46017699	3.539823009
440	C57BL/6NTac	H-Mllt3-B06-TM1B	MGI:1917372	Mllt3	heterozygote	206	1	13	192	14	0.485436893	6.310679612	93.2038835	6.796116505
441	C57BL/6NJ	JR23420	MGI:1921582	Moxd1	homozygote	178	0	3	175	3	0	1.685393258	98.31460674	1.685393258
442	C57BL/6NCrl	TCPA0643Cre	MGI:1201778	Atp6v0d1	heterozygote	90	1	2	87	3	1.111111111	2.222222222	96.66666667	3.333333333
443	C57BL/6NJ	JR23667	MGI:2384795	Pycr1	homozygote	206	1	6	199	7	0.485436893	2.912621359	96.60194175	3.398058252
444	C57BL/6N	IP00005895a	MGI:88059	App	heterozygote	138	0	3	135	3	0	2.173913043	97.82608696	2.173913043
445	C57BL/6NTac	GSF-EPD0519_5_G12-1-1	MGI:1923373	Gpsm2	heterozygote	141	0	1	140	1	0	0.709219858	99.29078014	0.709219858
446	C57BL/6NCrl	BL3425	MGI:107443	Fpr1	homozygote	144	0	0	144	0	0	0	100	0
447	C57BL/6NTac	H-Cttn-D11-TM1B	MGI:99695	Cttn	homozygote	221	0	1	220	1	0	0.452488688	99.54751131	0.452488688
448	C57BL/6N	MFQX	MGI:107716	Myo10	homozygote	228	6	21	201	27	2.631578947	9.210526316	88.15789474	11.84210526
449	C57BL/6N	MFCC	MGI:3612340	Ehbp1l1	heterozygote	226	0	2	224	2	0	0.884955752	99.11504425	0.884955752
450	C57BL/6NTac	H-NCF4-F12-TM1B	MGI:109186	Ncf4	homozygote	194	0	5	189	5	0	2.577319588	97.42268041	2.577319588
451	C57BL/6NTac	RIKEN-13082A-C7	MGI:109147	Oxtr	homozygote	235	0	0	235	0	0	0	100	0
452	C57BL/6NJ	JR18691	MGI:1915525	Rpa1	heterozygote	168	2	4	162	6	1.19047619	2.380952381	96.42857143	3.571428571
453	C57BL/6NTac	H-ABCC2-B03-TM1B	MGI:1352447	Abcc2	homozygote	207	0	8	199	8	0	3.8647343	96.1352657	3.8647343
454	C57BL/6N	MESV	MGI:1919936	Usp24	homozygote	225	0	6	219	6	0	2.666666667	97.33333333	2.666666667
455	C57BL/6NTac	RIKEN-EPD0094_3_F07	MGI:1929185	Izumo1r	homozygote	215	0	1	214	1	0	0.465116279	99.53488372	0.465116279
456	C57BL/6N	MDWP	MGI:2442510	Dars2	heterozygote	228	2	0	226	2	0.877192982	0	99.12280702	0.877192982
457	C57BL/6NTac	H-Stard10-C05-TM1B	MGI:1860093	Stard10	homozygote	206	2	4	200	6	0.970873786	1.941747573	97.08737864	2.912621359
458	C57BL/6N	FAMKB	MGI:1923676	Fam209	homozygote	150	0	2	148	2	0	1.333333333	98.66666667	1.333333333
459	C57BL/6N	Fbxl16 <EPD0380_3_F03>-1	MGI:2448488	Fbxl16	heterozygote	175	1	7	167	8	0.571428571	4	95.42857143	4.571428571
460	C57BL/6NJ	JR24673	MGI:107709	Myo7b	homozygote	207	0	3	204	3	0	1.449275362	98.55072464	1.449275362
461	C57BL/6N	MUHE	MGI:1927369	Rbak	homozygote	219	0	1	218	1	0	0.456621005	99.543379	0.456621005
462	C57BL/6N	MUBJ	MGI:1924076	Nubpl	heterozygote	227	0	0	227	0	0	0	100	0
463	C57BL/6J	MAG	MGI:96912	Mag	homozygote	68	0	9	59	9	0	13.23529412	86.76470588	13.23529412
464	C57BL/6NJ	JR23058	MGI:1098713	Parp8	homozygote	192	0	21	171	21	0	10.9375	89.0625	10.9375
465	C57BL/6NJ	JR25177	MGI:1861676	Nme6	heterozygote	92	0	5	87	5	0	5.434782609	94.56521739	5.434782609
466	C57BL/6N	MDGW	MGI:2139220	Tm9sf4	homozygote	228	0	8	220	8	0	3.50877193	96.49122807	3.50877193
467	C57BL/6NTac	H-CR1RL-A04-TM1B	MGI:2660692	C1rl	homozygote	199	3	5	191	8	1.507537688	2.512562814	95.9798995	4.020100503
468	C57BL/6N	MDDY	MGI:1346872	Map3k1	heterozygote	228	0	12	216	12	0	5.263157895	94.73684211	5.263157895
469	C57BL/6NJ	JR23412	MGI:97491	Pax7	heterozygote	168	0	0	168	0	0	0	100	0
470	C57BL/6NTac	HMGU-EPD0788_2_H05-1-1	MGI:1914780	Uqcrb	heterozygote	230	0	2	228	2	0	0.869565217	99.13043478	0.869565217
471	C57BL/6NTac	GSF-EPD0227_6_F12-1-2	MGI:1096574	Car4	heterozygote	207	1	4	202	5	0.483091787	1.93236715	97.58454106	2.415458937
472	C57BL/6N	IP00005513a	MGI:1194495	Fpr3	homozygote	201	1	7	193	8	0.497512438	3.482587065	96.0199005	3.980099502
473	C57BL/6NCrl	TCPA0153Cre	MGI:2159324	Cln6	homozygote	193	3	9	181	12	1.554404145	4.663212435	93.78238342	6.21761658
474	C57BL/6NCrl	BL3137	MGI:2679007	Elmo3	homozygote	165	0	3	162	3	0	1.818181818	98.18181818	1.818181818
475	C57BL/6NTac	H-Mapkapk2-A02-TM1B	MGI:109298	Mapkapk2	homozygote	207	4	10	193	14	1.93236715	4.830917874	93.23671498	6.763285024
476	C57BL/6NCrl	TCPA0563Cre	MGI:1923029	4930402H24Rik	homozygote	168	1	2	165	3	0.595238095	1.19047619	98.21428571	1.785714286
477	C57BL/6N	Rabggta_AE8-1	MGI:1860443	Rabggta	heterozygote	168	1	4	163	5	0.595238095	2.380952381	97.02380952	2.976190476
478	C57BL/6NJ	JR25852	MGI:1914743	Mettl16	heterozygote	170	3	6	161	9	1.764705882	3.529411765	94.70588235	5.294117647
479	C57BL/6NJ	JR18655	MGI:96395	Irf8	homozygote	90	0	10	80	10	0	11.11111111	88.88888889	11.11111111
480	C57BL/6NJ	JR24093	MGI:2183454	Rab40c	heterozygote	196	1	5	190	6	0.510204082	2.551020408	96.93877551	3.06122449
481	C57BL/6	Cin85	MGI:1889583	Sh3kbp1	homozygote	41	0	2	39	2	0	4.87804878	95.12195122	4.87804878
482	C57BL/6N	MFKU	MGI:2387215	Erlin2	homozygote	228	3	7	218	10	1.315789474	3.070175439	95.61403509	4.385964912
483	C57BL/6NJ	JR22305	MGI:1925349	Atrip	heterozygote	202	0	4	198	4	0	1.98019802	98.01980198	1.98019802
484	C57BL/6NJ	JR18562	MGI:2385958	C1qtnf5	heterozygote	195	0	2	193	2	0	1.025641026	98.97435897	1.025641026
485	C57BL/6NJ	JR18594	MGI:2685307	H1fx	heterozygote	111	0	1	110	1	0	0.900900901	99.0990991	0.900900901
486	C57BL/6NJ	JR24334	MGI:107673	Akr1b8	homozygote	175	2	7	166	9	1.142857143	4	94.85714286	5.142857143
487	C57BL/6N	BC048403_EPD0111_4_A11-1	MGI:2670984	BC048403	homozygote	225	3	3	219	6	1.333333333	1.333333333	97.33333333	2.666666667
488	C57BL/6N	MDRB	MGI:1922828	Fggy	homozygote	228	0	3	225	3	0	1.315789474	98.68421053	1.315789474
489	C57BL/6NCrl	BL3824	MGI:2145316	Txndc5	homozygote	123	0	1	122	1	0	0.81300813	99.18699187	0.81300813
490	C57BL/6N	ALDHB	MGI:1861622	Aldh9a1	homozygote	177	0	0	177	0	0	0	100	0
491	C57BL/6NCrl	ET9330	MGI:1338002	Gdap1	homozygote	159	0	0	159	0	0	0	100	0
492	C57BL/6N	MELD	MGI:1914804	Slc25a30	homozygote	225	9	3	213	12	4	1.333333333	94.66666667	5.333333333
493	C57BL/6N	IP00005259a	MGI:97511	Pcsk1	heterozygote	58	0	4	54	4	0	6.896551724	93.10344828	6.896551724
494	C57BL/6NCrl	TCPA0004Cre	MGI:2176207	H1foo	homozygote	125	2	0	123	2	1.6	0	98.4	1.6
495	C57BL/6N	MFXV	MGI:3045368	Defb22	homozygote	228	4	2	222	6	1.754385965	0.877192982	97.36842105	2.631578947
496	C57BL/6N	MUBF	MGI:2182357	Ropn1l	homozygote	222	0	6	216	6	0	2.702702703	97.2972973	2.702702703
497	C57BL/6N	MFET	MGI:2679260	Crb2	heterozygote	226	0	5	221	5	0	2.212389381	97.78761062	2.212389381
498	C57BL/6N	Otud6a_11202B-B9-1	MGI:3644685	Otud6a	homozygote	223	0	6	217	6	0	2.69058296	97.30941704	2.69058296
499	C57BL/6NCrl	ET7898	MGI:97429	Oas1g	heterozygote	165	0	3	162	3	0	1.818181818	98.18181818	1.818181818
500	C57BL/6NJ	JR23059	MGI:1917084	Rab43	homozygote	193	1	3	189	4	0.518134715	1.554404145	97.92746114	2.07253886
501	C57BL/6N	E203JM8N4-28	MGI:2384986	Rnf144b	homozygote	195	0	5	190	5	0	2.564102564	97.43589744	2.564102564
502	C57BL/6NCrl	TCPA0742Cre	MGI:1270839	Cacybp	heterozygote	117	0	1	116	1	0	0.854700855	99.14529915	0.854700855
503	C57BL/6N	COLEB	MGI:1341272	Col14a1	homozygote	176	2	2	172	4	1.136363636	1.136363636	97.72727273	2.272727273
504	C57BL/6NTac	RIKEN-Ikzf3-CB3_	MGI:1342542	Ikzf3	homozygote	229	2	4	223	6	0.873362445	1.746724891	97.37991266	2.620087336
505	C57BL/6N	NTNCB	MGI:1888978	Ntn4	homozygote	176	0	2	174	2	0	1.136363636	98.86363636	1.136363636
506	C57BL/6N	MFEE	MGI:1098267	Ogdh	heterozygote	226	2	4	220	6	0.884955752	1.769911504	97.34513274	2.654867257
507	C57BL/6NTac	H-Pkd1l2-A09-TM1B	MGI:2664668	Pkd1l2	homozygote	207	0	2	205	2	0	0.966183575	99.03381643	0.966183575
508	C57BL/6NCrl	BL2097	MGI:1916960	Arap1	homozygote	5	0	0	5	0	0	0	100	0
509	C57BL/6NJ	JR23801	MGI:2442855	Rab39	homozygote	180	0	0	180	0	0	0	100	0
510	C57BL/6NCrl	BL2496	MGI:1931250	Nkg7	homozygote	165	0	0	165	0	0	0	100	0
511	C57BL/6N	MGJF	MGI:97788	Psph	heterozygote	228	0	3	225	3	0	1.315789474	98.68421053	1.315789474
512	C57BL/6	Glut8	MGI:1860103	Slc2a8	homozygote	49	0	0	49	0	0	0	100	0
513	C57BL/6NCrl	ET8308	MGI:3045249	A830005F24Rik	homozygote	154	0	1	153	1	0	0.649350649	99.35064935	0.649350649
514	C57BL/6N	ADSBB	MGI:103202	Adsl	heterozygote	172	0	1	171	1	0	0.581395349	99.41860465	0.581395349
515	C57BL/6NTac	GSF-EPD0243_1_C06-1-1	MGI:97851	Slc20a2	heterozygote	229	0	7	222	7	0	3.056768559	96.94323144	3.056768559
516	C57BL/6NTac	H-Grm6-G06-TM1B	MGI:1351343	Grm6	homozygote	207	2	8	197	10	0.966183575	3.8647343	95.16908213	4.830917874
517	C57BL/6NTac	H-SCNN1B-D10-TM1B	MGI:104696	Scnn1b	heterozygote	207	1	2	204	3	0.483091787	0.966183575	98.55072464	1.449275362
518	C57BL/6NCrl	BL3479	MGI:1338892	Padi2	heterozygote	136	0	0	136	0	0	0	100	0
519	C57BL/6NJ	JR23663	MGI:1330290	Ovol1	heterozygote	190	1	2	187	3	0.526315789	1.052631579	98.42105263	1.578947368
520	C57BL/6NTac	H4802-HEPD0547_5_G11-1	MGI:1913368	Sarnp	heterozygote	195	1	3	191	4	0.512820513	1.538461538	97.94871795	2.051282051
521	C57BL/6NTac	Monterotondo-HEPD0508_2_A11-2-1	MGI:2144041	Wsb2	homozygote	142	0	12	130	12	0	8.450704225	91.54929577	8.450704225
522	C57BL/6N	MDYT	MGI:1927596	Gprc5b	homozygote	227	2	2	223	4	0.881057269	0.881057269	98.23788546	1.762114537
523	C57BL/6J	FoxP2	MGI:2148705	Foxp2	homozygote	65	0	0	65	0	0	0	100	0
524	C57BL/6NTac	H-LRRK1-C01-TM1B	MGI:2142227	Lrrk1	homozygote	182	1	35	146	36	0.549450549	19.23076923	80.21978022	19.78021978
525	C57BL/6NCrl	BL1601	MGI:106281	D17Wsu92e	homozygote	154	1	4	149	5	0.649350649	2.597402597	96.75324675	3.246753247
526	C57BL/6NJ	JR22387	MGI:105926	Rab5a	homozygote	126	2	14	110	16	1.587301587	11.11111111	87.3015873	12.6984127
527	C57BL/6NJ	JR22016	MGI:99440	Cd33	homozygote	172	0	3	169	3	0	1.744186047	98.25581395	1.744186047
528	C57BL/6NJ	JR18577	MGI:97309	Nefh	homozygote	190	1	2	187	3	0.526315789	1.052631579	98.42105263	1.578947368
529	C57BL/6N	Fbxo31 <EPD0631_4_E11>-1	MGI:1354708	Fbxo31	homozygote	175	1	0	174	1	0.571428571	0	99.42857143	0.571428571
530	C57BL/6N	MUAW	MGI:2444708	Zfp719	homozygote	227	1	3	223	4	0.440528634	1.321585903	98.23788546	1.762114537
531	C57BL/6NTac	H-CASZ1-D09-TM1B	MGI:1196251	Casz1	heterozygote	199	0	3	196	3	0	1.507537688	98.49246231	1.507537688
532	C57BL/6N	Phf3_cas9_del136-1	MGI:2446126	Phf3	homozygote	99	0	1	98	1	0	1.01010101	98.98989899	1.01010101
533	C57BL/6NTac	HMGU-EPD0564_4_F01-1-1	MGI:1916082	Ldah	homozygote	229	0	5	224	5	0	2.183406114	97.81659389	2.183406114
534	C57BL/6NCrl	TCPA0572Cre	MGI:1927073	Slc29a1	homozygote	192	1	20	171	21	0.520833333	10.41666667	89.0625	10.9375
535	C57BL/6NCrl	BL3627	MGI:1098748	Ctdsp2	heterozygote	141	0	0	141	0	0	0	100	0
536	C57BL/6N	MFPC	MGI:2442201	Adap1	homozygote	227	0	0	227	0	0	0	100	0
537	C57BL/6NJ	JR21591	MGI:2389465	Tbx22	homozygote	75	0	1	74	1	0	1.333333333	98.66666667	1.333333333
538	C57BL/6N	MDNU	MGI:109380	Il10rb	homozygote	228	3	2	223	5	1.315789474	0.877192982	97.80701754	2.192982456
539	C57BL/6N	MDZY	MGI:1933131	Kcnip4	homozygote	228	1	0	227	1	0.438596491	0	99.56140351	0.438596491
540	C57BL/6NCrl	TCPM0581Cre	MGI:1344349	Rnf216	homozygote	191	0	5	186	5	0	2.617801047	97.38219895	2.617801047
541	C57BL/6NJ	JR25318	MGI:1924408	Coq6	heterozygote	157	0	0	157	0	0	0	100	0
542	C57BL/6NTac	H-Sirt1-B04-TM1B	MGI:2135607	Sirt1	heterozygote	207	0	4	203	4	0	1.93236715	98.06763285	1.93236715
543	C57BL/6NCrl	BL3768	MGI:1916197	Chst8	homozygote	136	1	1	134	2	0.735294118	0.735294118	98.52941176	1.470588235
544	C57BL/6NTac	H-Fgf22-F04-TM1B	MGI:1914362	Fgf22	homozygote	207	0	2	205	2	0	0.966183575	99.03381643	0.966183575
545	C57BL/6N	MFKX	MGI:1924817	Tram2	homozygote	227	2	17	208	19	0.881057269	7.488986784	91.62995595	8.370044053
546	C57BL/6NCrl	ET9590	MGI:2135884	Gpr63	homozygote	117	0	0	117	0	0	0	100	0
547	C57BL/6NTac	H-PAWR-F09-TM1B	MGI:2149961	Pawr	heterozygote	191	2	12	177	14	1.047120419	6.282722513	92.67015707	7.329842932
548	C57BL/6NTac	H4597-EPD0728_3_G03-1	MGI:2138811	Cdc123	heterozygote	131	0	10	121	10	0	7.633587786	92.36641221	7.633587786
549	C57BL/6J	Eya3	MGI:109339	Eya3	homozygote	38	0	3	35	3	0	7.894736842	92.10526316	7.894736842
550	C57BL/6NCrl	BL1487	MGI:2384997	Ube2e2	homozygote	137	0	0	137	0	0	0	100	0
551	C57BL/6NJ	JR22097	MGI:1890081	Foxo3	homozygote	89	3	13	73	16	3.370786517	14.60674157	82.02247191	17.97752809
552	C57BL/6N	Tfeb EPD0454_1_A04	MGI:103270	Tfeb	heterozygote	189	1	7	181	8	0.529100529	3.703703704	95.76719577	4.232804233
553	C57BL/6NCrl	BL3309	MGI:1929114	Zfp111	homozygote	110	0	1	109	1	0	0.909090909	99.09090909	0.909090909
554	C57BL/6N	MDVY	MGI:2685954	Pabpn1l	homozygote	226	0	0	226	0	0	0	100	0
555	C57BL/6N	MDGH	MGI:1916264	Tnik	homozygote	228	1	3	224	4	0.438596491	1.315789474	98.24561404	1.754385965
556	C57BL/6NTac	HMGU-HEPD0734_7_B08-1-1	MGI:1309515	Gsta4	homozygote	227	1	13	213	14	0.440528634	5.726872247	93.83259912	6.167400881
557	C57BL/6NCrl	BL1803	MGI:2441803	Gpr20	homozygote	148	0	1	147	1	0	0.675675676	99.32432432	0.675675676
558	C57BL/6NTac	H-SLC22A8-F12-TM1B	MGI:1336187	Slc22a8	homozygote	124	0	1	123	1	0	0.806451613	99.19354839	0.806451613
559	C57BL/6NCrl	BL1216	MGI:1860055	Panx1	homozygote	125	0	1	124	1	0	0.8	99.2	0.8
560	C57BL/6NJ	JR24091	MGI:1349417	Zfp346	heterozygote	183	0	1	182	1	0	0.546448087	99.45355191	0.546448087
561	C57BL/6NTac	HMGU-EPD0560_5_C09-1-1	MGI:1336894	Mocs2	heterozygote	219	1	9	209	10	0.456621005	4.109589041	95.43378995	4.566210046
562	C57BL/6NTac	HMGU-HEPD0652_8_C02-2-1	MGI:1201682	Kif20a	heterozygote	204	0	9	195	9	0	4.411764706	95.58823529	4.411764706
563	C57BL/6NTac	RIKEN-Ube3c-B01_	MGI:2140998	Ube3c	homozygote	229	1	7	221	8	0.436681223	3.056768559	96.50655022	3.493449782
564	C57BL/6N	E04-1	MGI:109323	Htr2b	heterozygote	136	0	3	133	3	0	2.205882353	97.79411765	2.205882353
565	C57BL/6NTac	H-BBS5-C06-TM1B-2	MGI:1919819	Bbs5	homozygote	205	10	26	169	36	4.87804878	12.68292683	82.43902439	17.56097561
566	C57BL/6NTac	H-Nagk-D04-TM1B	MGI:1860418	Nagk	homozygote	207	2	3	202	5	0.966183575	1.449275362	97.58454106	2.415458937
567	C57BL/6N	mirKO_ES_PuDtk_5H10-1	MGI:2676874	Mir200a	heterozygote	114	0	1	113	1	0	0.877192982	99.12280702	0.877192982
568	B6Brd;B6Dnk;B6N-Tyr<c-Brd>	MNPP	MGI:104848	Inpp1	homozygote	230	0	1	229	1	0	0.434782609	99.56521739	0.434782609
569	C57BL/6N	CCDDB	MGI:1920136	Ccdc94	heterozygote	172	0	6	166	6	0	3.488372093	96.51162791	3.488372093
570	C57BL/6NTac	H4346-EPD0636_4_E02-1	MGI:1928369	Slc2a5	homozygote	195	4	3	188	7	2.051282051	1.538461538	96.41025641	3.58974359
571	C57BL/6JIco	NCAM1	MGI:97281	Ncam1	homozygote	25	0	1	24	1	0	4	96	4
572	C57BL/6NCrl	BL2928	MGI:107171	Ppp3r2	homozygote	161	1	1	159	2	0.621118012	0.621118012	98.75776398	1.242236025
573	C57BL/6NJ	JR25640	MGI:1914251	Rrp8	heterozygote	172	0	7	165	7	0	4.069767442	95.93023256	4.069767442
574	C57BL/6NJ	JR22011	MGI:2687035	Far2	homozygote	202	0	17	185	17	0	8.415841584	91.58415842	8.415841584
575	C57BL/6NJ	JR23606	MGI:98715	Ift88	heterozygote	210	6	5	199	11	2.857142857	2.380952381	94.76190476	5.238095238
576	C57BL/6NJ	JR21507	MGI:1931838	Dbn1	heterozygote	200	2	6	192	8	1	3	96	4
577	C57BL/6NTac	H-USP54-B10-TM1B	MGI:1926037	Usp54	homozygote	194	3	2	189	5	1.546391753	1.030927835	97.42268041	2.577319588
578	C57BL/6N	IP00005099a	MGI:1916133	Ahsa2	homozygote	118	0	0	118	0	0	0	100	0
579	C57BL/6N	MFCY	MGI:102848	Serpina3c	homozygote	224	1	1	222	2	0.446428571	0.446428571	99.10714286	0.892857143
580	C57BL/6NJ	JR24945	MGI:2443642	Nrn1l	homozygote	173	0	1	172	1	0	0.578034682	99.42196532	0.578034682
581	C57BL/6NCrl	TCPA0599Cre	MGI:107471	Notch4	homozygote	191	1	1	189	2	0.523560209	0.523560209	98.95287958	1.047120419
582	C57BL/6NCrl	TCPA0618Cre	MGI:103180	Tcf19	homozygote	191	2	2	187	4	1.047120419	1.047120419	97.90575916	2.094240838
583	C57BL/6NTac	H-PDGFRB-F11-TM1B	MGI:97531	Pdgfrb	heterozygote	194	2	5	187	7	1.030927835	2.577319588	96.39175258	3.608247423
584	C57BL/6NTac	H-AP4E1-A08-TM1B	MGI:1336993	Ap4e1	homozygote	196	2	8	186	10	1.020408163	4.081632653	94.89795918	5.102040816
585	C57BL/6N	MFFZ	MGI:1931148	Nme4	homozygote	225	0	1	224	1	0	0.444444444	99.55555556	0.444444444
586	C57BL/6NJ	JR24330	MGI:97724	Pnmt	homozygote	204	0	3	201	3	0	1.470588235	98.52941176	1.470588235
587	C57BL/6NCrl	BL4157	MGI:1918573	Rassf8	heterozygote	142	0	2	140	2	0	1.408450704	98.5915493	1.408450704
588	C57BL/6NCrl	TCPM0638Cre	MGI:2448567	Chd2	homozygote	166	2	8	156	10	1.204819277	4.819277108	93.97590361	6.024096386
589	C57BL/6NJ	JR25480	MGI:1923953	Cpb1	homozygote	164	1	1	162	2	0.609756098	0.609756098	98.7804878	1.219512195
590	C57BL/6	Insl5	MGI:1346085	Insl5	homozygote	66	1	4	61	5	1.515151515	6.060606061	92.42424242	7.575757576
591	C57BL/6NTac	H-Smoc1-C03-TM1B	MGI:1929878	Smoc1	heterozygote	114	0	5	109	5	0	4.385964912	95.61403509	4.385964912
592	C57BL/6N	MUCH	MGI:1336993	Ap4e1	homozygote	226	0	8	218	8	0	3.539823009	96.46017699	3.539823009
593	C57BL/6NCrl	BL4665	MGI:1333797	Ccr6	homozygote	117	2	0	115	2	1.709401709	0	98.29059829	1.709401709
594	C57BL/6NTac	H-IL31RA-F03-TM1B	MGI:2180511	Il31ra	homozygote	194	0	8	186	8	0	4.12371134	95.87628866	4.12371134
595	C57BL/6N	IP00005740a	MGI:1913576	Dnajc5b	homozygote	166	0	2	164	2	0	1.204819277	98.79518072	1.204819277
596	C57BL/6N	MFCS	MGI:1922114	4930449E01Rik	homozygote	226	0	3	223	3	0	1.327433628	98.67256637	1.327433628
597	C57BL/6NTac	H-GLP1R-F05-TM1B	MGI:99571	Glp1r	homozygote	207	0	3	204	3	0	1.449275362	98.55072464	1.449275362
598	C57BL/6NTac	RIKEN-Trpc3-D08_	MGI:109526	Trpc3	heterozygote	228	0	3	225	3	0	1.315789474	98.68421053	1.315789474
599	C57BL/6NJ	JR22307	MGI:88223	C1qa	homozygote	212	0	8	204	8	0	3.773584906	96.22641509	3.773584906
600	C57BL/6NTac	H-Cbx2-F12-TM1B	MGI:88289	Cbx2	heterozygote	199	0	5	194	5	0	2.512562814	97.48743719	2.512562814
601	C57BL/6N	IP00005274a	MGI:1921489	Iqce	homozygote	185	1	8	176	9	0.540540541	4.324324324	95.13513514	4.864864865
602	C57BL/6NJ	JR18836	MGI:1923800	Cenpo	heterozygote	182	0	9	173	9	0	4.945054945	95.05494505	4.945054945
603	C57BL/6NTac	H-MAPKBP1-H02-TM1B	MGI:1347004	Mapkbp1	homozygote	206	0	9	197	9	0	4.368932039	95.63106796	4.368932039
604	C57BL/6NCrl	BL3236	MGI:2682302	Zbed4	heterozygote	127	0	1	126	1	0	0.787401575	99.21259843	0.787401575
605	C57BL/6N	IP00005581a	MGI:1924337	Ankrd11	heterozygote	200	2	6	192	8	1	3	96	4
606	C57BL/6NTac	H-RGS5-B12-TM1B	MGI:1098434	Rgs5	homozygote	207	0	1	206	1	0	0.483091787	99.51690821	0.483091787
607	C57BL/6NTac	RIKEN-Dbn1-A05_	MGI:1931838	Dbn1	heterozygote	215	0	5	210	5	0	2.325581395	97.6744186	2.325581395
608	C57BL/6N	MFHN	MGI:2685817	Hecw2	heterozygote	227	0	2	225	2	0	0.881057269	99.11894273	0.881057269
609	C57BL/6N	MGHU	MGI:1921579	5730559C18Rik	homozygote	228	2	3	223	5	0.877192982	1.315789474	97.80701754	2.192982456
610	C57BL/6NJ	UCD-10916A-F3-1-1	MGI:95759	Glycam1	homozygote	195	0	7	188	7	0	3.58974359	96.41025641	3.58974359
611	B6Brd;B6Dnk;B6N-Tyr<c-Brd>	MBCZ	MGI:2142624	Tmem189	homozygote	230	0	18	212	18	0	7.826086957	92.17391304	7.826086957
612	C57BL/6NJ	JR24331	MGI:1914731	Alg2	heterozygote	189	2	9	178	11	1.058201058	4.761904762	94.17989418	5.82010582
613	C57BL/6N	IP00004904a	MGI:107563	Nab2	homozygote	133	0	9	124	9	0	6.766917293	93.23308271	6.766917293
614	C57BL/6NTac	H-GPR22-F10-TM1B	MGI:1920260	Gpr22	homozygote	207	3	13	191	16	1.449275362	6.280193237	92.2705314	7.729468599
615	C57BL/6NTac	HMGU-HEPD0676_4_E07-1-1	MGI:98894	Ucp1	homozygote	126	2	5	119	7	1.587301587	3.968253968	94.44444444	5.555555556
616	C57BL/6NTac	H-CLU-B02-TM1B	MGI:88423	Clu	homozygote	207	1	4	202	5	0.483091787	1.93236715	97.58454106	2.415458937
617	C57BL/6NJ	JR18614	MGI:99463	Pigh	heterozygote	187	0	11	176	11	0	5.882352941	94.11764706	5.882352941
618	C57BL/6NTac	H-TBKBP1-A04-TM1B	MGI:1920424	Tbkbp1	homozygote	204	0	2	202	2	0	0.980392157	99.01960784	0.980392157
619	C57BL/6NTac	H-Dapk1-B11-TM1B	MGI:1916885	Dapk1	homozygote	117	0	1	116	1	0	0.854700855	99.14529915	0.854700855
620	C57BL/6N	MDFF	MGI:1913649	Tsfm	heterozygote	228	2	1	225	3	0.877192982	0.438596491	98.68421053	1.315789474
621	C57BL/6NTac	H-KCNJ11-G05-TM1B	MGI:107501	Kcnj11	homozygote	97	4	2	91	6	4.12371134	2.06185567	93.81443299	6.18556701
622	C57BL/6NTac	H-CIB2-D04-TM1B	MGI:1929293	Cib2	homozygote	220	1	12	207	13	0.454545455	5.454545455	94.09090909	5.909090909
623	C57BL/6N	MFCL	MGI:1915425	4930591A17Rik	homozygote	228	8	8	212	16	3.50877193	3.50877193	92.98245614	7.01754386
624	C57BL/6NTac	H-FBXl21-A09-TM1B	MGI:2442921	Fbxl21	homozygote	185	1	4	180	5	0.540540541	2.162162162	97.2972973	2.702702703
625	C57BL/6N	COLSB	MGI:88468	Col1a2	homozygote	188	2	16	170	18	1.063829787	8.510638298	90.42553191	9.574468085
626	C57BL/6NCrl	BL3733	MGI:1926142	Crispld2	heterozygote	192	0	1	191	1	0	0.520833333	99.47916667	0.520833333
627	C57BL/6NCrl	TCPA0069Cre	MGI:2137586	Dtnbp1	homozygote	193	0	7	186	7	0	3.626943005	96.37305699	3.626943005
628	C57BL/6NJ	JR21488	MGI:2140300	AI464131	homozygote	19	0	0	19	0	0	0	100	0
629	C57BL/6NJ	JR18645	MGI:104750	Nrcam	homozygote	107	0	3	104	3	0	2.803738318	97.19626168	2.803738318
630	C57BL/6NCrl	TCPM0203Cre	MGI:106562	Dbndd2	homozygote	189	1	7	181	8	0.529100529	3.703703704	95.76719577	4.232804233
631	C57BL/6J	NADH	MGI:1918611	Aifm2	homozygote	39	0	1	38	1	0	2.564102564	97.43589744	2.564102564
632	C57BL/6NCrl	ET9532	MGI:95707	Gh	homozygote	100	0	3	97	3	0	3	97	3
633	C57BL/6N	DNASB	MGI:1913955	Dnase1l2	homozygote	113	0	5	108	5	0	4.424778761	95.57522124	4.424778761
634	C57BL/6N	MGBV	MGI:1922684	1700001C02Rik	homozygote	218	0	2	216	2	0	0.917431193	99.08256881	0.917431193
635	C57BL/6NTac	H-DAAM2-A09-TM1B	MGI:1923691	Daam2	homozygote	196	1	2	193	3	0.510204082	1.020408163	98.46938776	1.530612245
636	C57BL/6NCrl	BL3211	MGI:2159621	Acot4	homozygote	117	0	0	117	0	0	0	100	0
637	C57BL/6N	Vps37d EPD0554_9_D02-1	MGI:2159402	Vps37d	heterozygote	138	0	4	134	4	0	2.898550725	97.10144928	2.898550725
638	C57BL/6NCrl	BL2302	MGI:2144271	Rilp	homozygote	139	0	0	139	0	0	0	100	0
639	C57BL/6NCrl	BL3932	MGI:2389177	Lrrtm3	homozygote	127	0	0	127	0	0	0	100	0
640	C57BL/6N	MDGL	MGI:1918614	Jmjd1c	heterozygote	228	2	3	223	5	0.877192982	1.315789474	97.80701754	2.192982456
641	C57BL/6NTac	GSF-HEPD0539_1_A05-1-1	MGI:1347522	Pla2g10	homozygote	57	0	1	56	1	0	1.754385965	98.24561404	1.754385965
642	C57BL/6N	MFTB	MGI:1919391	Adpgk	homozygote	227	7	4	216	11	3.083700441	1.762114537	95.15418502	4.845814978
643	C57BL/6NTac	H-EAF1-E07-TM1B	MGI:1921677	Eaf1	heterozygote	207	0	1	206	1	0	0.483091787	99.51690821	0.483091787
644	C57BL/6NJ	JR22092	MGI:1202395	Mmp8	homozygote	188	0	1	187	1	0	0.531914894	99.46808511	0.531914894
645	C57BL/6N	MUCF	MGI:3650906	Zfp616	homozygote	228	1	1	226	2	0.438596491	0.438596491	99.12280702	0.877192982
646	C57BL/6NTac	H-Adh5-G04-TM1B	MGI:87929	Adh5	homozygote	213	0	2	211	2	0	0.938967136	99.06103286	0.938967136
647	C57BL/6NCrl	TCPM0202Cre	MGI:1261834	Wnt2b	homozygote	165	0	3	162	3	0	1.818181818	98.18181818	1.818181818
648	C57BL/6NCrl	BL3801	MGI:1931028	Recql4	heterozygote	165	6	4	155	10	3.636363636	2.424242424	93.93939394	6.060606061
649	C57BL/6NCrl	BL3667	MGI:1338881	St14	heterozygote	149	0	0	149	0	0	0	100	0
650	C57BL/6N	MDTZ	MGI:1920223	Fbxo47	heterozygote	228	0	2	226	2	0	0.877192982	99.12280702	0.877192982
651	C57BL/6N	MUFD	MGI:2675345	Defb14	homozygote	228	1	10	217	11	0.438596491	4.385964912	95.1754386	4.824561404
652	C57BL/6NTac	H-FRRS1L-B11-TM1B	MGI:2442704	Frrs1l	homozygote	180	1	11	168	12	0.555555556	6.111111111	93.33333333	6.666666667
653	C57BL/6N	IP00005607a	MGI:1336993	Ap4e1	homozygote	201	0	11	190	11	0	5.472636816	94.52736318	5.472636816
654	C57BL/6NJ	JR18608	MGI:99474	Arrb2	homozygote	199	1	7	191	8	0.502512563	3.51758794	95.9798995	4.020100503
655	C57BL/6NTac	H4351-HEPD0781_2_B02-1	MGI:1915192	Atp5g2	heterozygote	111	2	4	105	6	1.801801802	3.603603604	94.59459459	5.405405405
656	C57BL/6NJ	JR23023	MGI:99187	Zfp42	heterozygote	197	1	7	189	8	0.507614213	3.553299492	95.93908629	4.060913706
657	C57BL/6NTac	H-GABARAPL2-F09-TM1B	MGI:1890602	Gabarapl2	heterozygote	196	0	4	192	4	0	2.040816327	97.95918367	2.040816327
658	C57BL/6N	GRECB	MGI:2149712	Greb1	homozygote	194	0	3	191	3	0	1.546391753	98.45360825	1.546391753
659	C57BL/6NCrl	TCPA0571Cre	MGI:107927	Rock1	heterozygote	180	0	3	177	3	0	1.666666667	98.33333333	1.666666667
660	C57BL/6NCrl	TCPA0148Cre	MGI:97621	Plk1	heterozygote	191	0	1	190	1	0	0.523560209	99.47643979	0.523560209
661	C57BL/6N	HYALB	MGI:1924292	Hyal4	homozygote	177	0	8	169	8	0	4.519774011	95.48022599	4.519774011
662	C57BL/6NCrl	TCPR0255_em3	MGI:2155345	Col26a1	homozygote	153	2	6	145	8	1.307189542	3.921568627	94.77124183	5.22875817
663	C57BL/6NCrl	BL3214	MGI:1919129	Acsl5	homozygote	160	0	5	155	5	0	3.125	96.875	3.125
664	C57BL/6N	MUAH	MGI:1924232	3110035E14Rik	homozygote	222	2	1	219	3	0.900900901	0.45045045	98.64864865	1.351351351
665	C57BL/6NCrl	BL2398	MGI:2443778	Cfap69	homozygote	128	0	1	127	1	0	0.78125	99.21875	0.78125
666	C57BL/6N	Carm1 HEPD0719_6_E12-1	MGI:1913208	Carm1	heterozygote	175	0	1	174	1	0	0.571428571	99.42857143	0.571428571
667	C57BL/6NJ	JR24349	MGI:3589281	Ccl26	homozygote	99	0	4	95	4	0	4.04040404	95.95959596	4.04040404
668	C57BL/6NJ	JR18653	MGI:1914162	Bzw2	homozygote	103	1	14	88	15	0.970873786	13.59223301	85.4368932	14.5631068
669	C57BL/6N	MFAC	MGI:1316658	Cyba	homozygote	227	0	14	213	14	0	6.167400881	93.83259912	6.167400881
670	C57BL/6N	MGJB	MGI:1347343	Usp5	heterozygote	228	0	2	226	2	0	0.877192982	99.12280702	0.877192982
671	C57BL/6N	Aars2_EPD0406_3_A04-1	MGI:2681839	Aars2	heterozygote	154	2	2	150	4	1.298701299	1.298701299	97.4025974	2.597402597
672	C57BL/6N	EPD0256_6_H06-1	MGI:1916238	Prpf31	heterozygote	63	0	8	55	8	0	12.6984127	87.3015873	12.6984127
673	C57BL/6NJ	JR25516	MGI:1918914	Mettl7b	homozygote	161	1	7	153	8	0.621118012	4.347826087	95.0310559	4.968944099
674	C57BL/6NTac	H-Clstn3-C09-TM1B	MGI:2178323	Clstn3	homozygote	201	3	5	193	8	1.492537313	2.487562189	96.0199005	3.980099502
675	C57BL/6NJ	JR18603	MGI:1915674	Chn1	homozygote	196	4	20	172	24	2.040816327	10.20408163	87.75510204	12.24489796
676	C57BL/6NCrl	BL4253	MGI:2386139	Papln	homozygote	110	0	0	110	0	0	0	100	0
677	C57BL/6NCrl	BL3596	MGI:104887	Gpx1	homozygote	133	0	1	132	1	0	0.751879699	99.2481203	0.751879699
678	C57BL/6NJ	JR24117	MGI:2140179	Dcaf10	homozygote	59	0	10	49	10	0	16.94915254	83.05084746	16.94915254
679	C57BL/6N	EPD0045_1_A11-2	MGI:109331	Nxn	heterozygote	187	0	1	186	1	0	0.534759358	99.46524064	0.534759358
680	C57BL/6N	MELB	MGI:3588198	Cdh19	homozygote	228	0	8	220	8	0	3.50877193	96.49122807	3.50877193
681	C57BL/6NTac	H-MPO-C03-TM1B	MGI:97137	Mpo	homozygote	207	1	0	206	1	0.483091787	0	99.51690821	0.483091787
682	C57BL/6N	Nr1d1 11705A-E7-1	MGI:2444210	Nr1d1	homozygote	190	1	18	171	19	0.526315789	9.473684211	90	10
683	C57BL/6NJ	JR24655	MGI:1860775	Actr8	heterozygote	190	0	5	185	5	0	2.631578947	97.36842105	2.631578947
684	129X1/SvJ	Dll1_C3H	MGI:104659	Dll1	heterozygote	36	0	1	35	1	0	2.777777778	97.22222222	2.777777778
685	C57BL/6N	MDSK	MGI:1919210	Myh14	homozygote	226	0	2	224	2	0	0.884955752	99.11504425	0.884955752
686	C57BL/6NCrl	BL3395	MGI:104615	Cnr1	heterozygote	117	0	0	117	0	0	0	100	0
687	C57BL/6NJ	JR22304	MGI:2444453	Arhgef10	homozygote	191	0	4	187	4	0	2.094240838	97.90575916	2.094240838
688	C57BL/6NTac	H-CML5-F05-TM1B	MGI:1916299	Cml5	homozygote	194	1	2	191	3	0.515463918	1.030927835	98.45360825	1.546391753
689	C57BL/6N	MFXF	MGI:2143676	Zfp365	homozygote	228	0	2	226	2	0	0.877192982	99.12280702	0.877192982
690	C57BL/6N	MDVB	MGI:1334448	Aspm	homozygote	227	0	9	218	9	0	3.964757709	96.03524229	3.964757709
691	C57BL/6N	IP00005148a	MGI:2147616	Otub1	heterozygote	202	0	4	198	4	0	1.98019802	98.01980198	1.98019802
692	C57BL/6N	Tead1 EPD0207_2_C09-1	MGI:101876	Tead1	heterozygote	162	0	1	161	1	0	0.617283951	99.38271605	0.617283951
693	C57BL/6NTac	H-FGF7-F12-TM1B	MGI:95521	Fgf7	homozygote	194	1	3	190	4	0.515463918	1.546391753	97.93814433	2.06185567
694	C57BL/6NCrl	ET6690	MGI:109331	Nxn	heterozygote	143	0	0	143	0	0	0	100	0
695	C57BL/6NCrl	BL2338	MGI:1858275	Svs2	homozygote	142	1	1	140	2	0.704225352	0.704225352	98.5915493	1.408450704
696	C57BL/6NJ	JR25267	MGI:1915264	Zwilch	heterozygote	26	0	1	25	1	0	3.846153846	96.15384615	3.846153846
697	C57BL/6NCrl	TCPA0039Cre	MGI:88393	Chd1	heterozygote	191	0	4	187	4	0	2.094240838	97.90575916	2.094240838
698	C57BL/6N	MEEN	MGI:1347062	Creb3l1	heterozygote	228	0	1	227	1	0	0.438596491	99.56140351	0.438596491
699	C57BL/6N	LESSB	MGI:1336155	Lss	heterozygote	189	0	6	183	6	0	3.174603175	96.82539683	3.174603175
700	C57BL/6N	MEMX	MGI:2446215	Sh2d5	homozygote	226	0	4	222	4	0	1.769911504	98.2300885	1.769911504
701	C57BL/6NTac	H-RBMS1-E03-TM1B	MGI:1861774	Rbms1	heterozygote	170	0	4	166	4	0	2.352941176	97.64705882	2.352941176
702	C57BL/6NJ	JR18617	MGI:96273	Htr1a	homozygote	206	1	5	200	6	0.485436893	2.427184466	97.08737864	2.912621359
703	C57BL/6N	MUEM	MGI:1921740	Mamstr	homozygote	228	0	0	228	0	0	0	100	0
704	C57BL/6NJ	JR18595	MGI:2441906	Ghsr	homozygote	102	0	2	100	2	0	1.960784314	98.03921569	1.960784314
705	C57BL/6NJ	JR18597	MGI:1931881	Dnajb12	heterozygote	207	0	4	203	4	0	1.93236715	98.06763285	1.93236715
706	C57BL/6NTac	Monterotondo-HEPD0667_7_D08-1-1	MGI:1925188	Fam53b	homozygote	226	1	13	212	14	0.442477876	5.752212389	93.80530973	6.194690265
707	C57BL/6NJ	JR23602	MGI:1891838	Zbtb32	homozygote	208	0	5	203	5	0	2.403846154	97.59615385	2.403846154
708	C57BL/6NTac	H-PDPN-A10-TM1B	MGI:103098	Pdpn	heterozygote	207	1	1	205	2	0.483091787	0.483091787	99.03381643	0.966183575
709	C57BL/6N	IP00004537b	MGI:2652819	Baiap2l2	homozygote	204	1	3	200	4	0.490196078	1.470588235	98.03921569	1.960784314
710	C57BL/6N	Nos1ap EPD0804_4_E01-1	MGI:1917979	Nos1ap	homozygote	164	1	5	158	6	0.609756098	3.048780488	96.34146341	3.658536585
711	C57BL/6NJ	JR23813	MGI:109442	Itga8	heterozygote	182	4	7	171	11	2.197802198	3.846153846	93.95604396	6.043956044
712	C57BL/6NJ	JR18569	MGI:1328360	Arid3a	heterozygote	104	0	5	99	5	0	4.807692308	95.19230769	4.807692308
713	C57BL/6NTac	H-LGALS3-A09-TM1B	MGI:96778	Lgals3	homozygote	207	0	3	204	3	0	1.449275362	98.55072464	1.449275362
714	C57BL/6NCrl	ET6880_TCP	MGI:1336167	Prkab1	homozygote	88	0	5	83	5	0	5.681818182	94.31818182	5.681818182
715	C57BL/6NCrl	BL4314	MGI:107414	Tnfsf10	homozygote	127	0	0	127	0	0	0	100	0
716	C57BL/6NCrl	BL4366	MGI:96541	Il13	homozygote	88	0	0	88	0	0	0	100	0
717	C57BL/6N	MUFB	MGI:1918605	Col24a1	homozygote	228	0	7	221	7	0	3.070175439	96.92982456	3.070175439
718	C57BL/6N	PMAL	MGI:2443123	Ubxn10	homozygote	64	0	1	63	1	0	1.5625	98.4375	1.5625
719	C57BL/6NJ	JR24407	MGI:106199	Vegfb	homozygote	188	1	2	185	3	0.531914894	1.063829787	98.40425532	1.595744681
720	C57BL/6NCrl	BL1469	MGI:104533	Ccl9	homozygote	147	0	0	147	0	0	0	100	0
721	C57BL/6NTac	GSF-EPD0423_5_H01-1-1	MGI:1914723	Slc47a1	homozygote	228	0	6	222	6	0	2.631578947	97.36842105	2.631578947
722	C57BL/6NJ	JR24410	MGI:1918366	Stx18	heterozygote	11	0	1	10	1	0	9.090909091	90.90909091	9.090909091
723	C57BL/6NCrl	BL4091	MGI:95522	Fgfr1	heterozygote	93	0	3	90	3	0	3.225806452	96.77419355	3.225806452
724	C57BL/6NTac	H-Esyt3-C09-TM1B-2	MGI:1098699	Esyt3	homozygote	201	1	7	193	8	0.497512438	3.482587065	96.0199005	3.980099502
725	C3H	Eyl	MGI:1100498	Pitx3	homozygote	39	4	5	30	9	10.25641026	12.82051282	76.92307692	23.07692308
726	C57BL/6J	Miz1	MGI:1096566	Pias2	homozygote	71	0	3	68	3	0	4.225352113	95.77464789	4.225352113
727	C57BL/6N	MUCO	MGI:2384806	Metrnl	homozygote	228	0	0	228	0	0	0	100	0
728	C57BL/6NTac	RIKEN-Penk-G01_	MGI:104629	Penk	homozygote	229	0	4	225	4	0	1.746724891	98.25327511	1.746724891
729	C57BL/6N	MENA	MGI:2444708	Zfp719	homozygote	192	0	1	191	1	0	0.520833333	99.47916667	0.520833333
730	C57BL/6N	PYROB	MGI:2676395	Pyroxd1	heterozygote	151	0	1	150	1	0	0.662251656	99.33774834	0.662251656
731	C57BL/6N	MCKW	MGI:107566	Kifap3	heterozygote	227	0	4	223	4	0	1.762114537	98.23788546	1.762114537
732	C57BL/6NJ	JR18355	MGI:97514	Pcsk4	homozygote	193	0	2	191	2	0	1.03626943	98.96373057	1.03626943
733	C57BL/6NCrl	ET7870	MGI:1921402	Stra6l	homozygote	148	0	0	148	0	0	0	100	0
734	C57BL/6NCrl	BL988	MGI:2687284	Pfkfb4	homozygote	147	0	4	143	4	0	2.721088435	97.27891156	2.721088435
735	C57BL/6NJ	JR21483	MGI:1917186	Tspan18	homozygote	125	0	4	121	4	0	3.2	96.8	3.2
736	C57BL/6NTac	H-Bag3-B06-TM1B	MGI:1352493	Bag3	heterozygote	199	2	4	193	6	1.005025126	2.010050251	96.98492462	3.015075377
737	C57BL/6NJ	JR18636	MGI:2181053	Dnajc28	heterozygote	82	0	9	73	9	0	10.97560976	89.02439024	10.97560976
738	C57BL/6NTac	RIKEN-N02070P1_C_236W_B6	MGI:1926245	Ube2j1	homozygote	229	0	5	224	5	0	2.183406114	97.81659389	2.183406114
739	C57BL/6NTac	RIKEN-Atp6v0a4-AB3_	MGI:2153480	Atp6v0a4	heterozygote	188	0	0	188	0	0	0	100	0
740	C57BL/6NTac	H-AHNAK-A01-TM1B	MGI:1316648	Ahnak	heterozygote	194	1	1	192	2	0.515463918	0.515463918	98.96907216	1.030927835
741	C57BL/6NCrl	BL3079	MGI:95300	Eif2b4	heterozygote	165	0	0	165	0	0	0	100	0
742	C57BL/6N	MEMT	MGI:1933736	Adgrb1	homozygote	228	0	4	224	4	0	1.754385965	98.24561404	1.754385965
743	C57BL/6N	MFVL	MGI:2146443	Xxylt1	homozygote	228	2	3	223	5	0.877192982	1.315789474	97.80701754	2.192982456
744	C57BL/6N	MEQD	MGI:1923691	Daam2	homozygote	228	5	5	218	10	2.192982456	2.192982456	95.61403509	4.385964912
745	C57BL/6N	MFEH	MGI:95901	H2-Eb1	homozygote	218	1	3	214	4	0.458715596	1.376146789	98.16513761	1.834862385
746	C57BL/6NCrl	TCPA0712Cre	MGI:1346349	Sh3bp2	homozygote	194	0	4	190	4	0	2.06185567	97.93814433	2.06185567
747	C57BL/6NCrl	BL2967	MGI:1913277	Crbn	homozygote	101	1	0	100	1	0.99009901	0	99.00990099	0.99009901
748	C57BL/6N	1110001J03Rik EPD0647_2_B09	MGI:1913367	1110001J03Rik	heterozygote	173	0	2	171	2	0	1.156069364	98.84393064	1.156069364
749	C57BL/6NCrl	TCPM0226Cre	MGI:1923434	Abca6	homozygote	194	2	2	190	4	1.030927835	1.030927835	97.93814433	2.06185567
750	C57BL/6NTac	H-PBX3-C12-TM1B	MGI:97496	Pbx3	heterozygote	207	1	6	200	7	0.483091787	2.898550725	96.61835749	3.381642512
751	C57BL/6NTac	H-PRKAA2-F07-TM1B	MGI:1336173	Prkaa2	homozygote	192	0	8	184	8	0	4.166666667	95.83333333	4.166666667
752	C57BL/6NCrl	BL3902	MGI:105090	Slc6a5	heterozygote	165	0	4	161	4	0	2.424242424	97.57575758	2.424242424
753	C57BL/6N	MEAL	MGI:1924107	Spopl	homozygote	225	0	0	225	0	0	0	100	0
754	C57BL/6NTac	H-MCU-B01-TM1B	MGI:3026965	Mcu	heterozygote	194	3	7	184	10	1.546391753	3.608247423	94.84536082	5.154639175
755	C57BL/6NTac	H-PAK1-H11-TM1B	MGI:1339975	Pak1	homozygote	196	0	10	186	10	0	5.102040816	94.89795918	5.102040816
756	C57BL/6NCrl	BL3707	MGI:1309469	Casq2	heterozygote	194	1	7	186	8	0.515463918	3.608247423	95.87628866	4.12371134
757	C57BL/6NCrl	BL3554	MGI:87912	Acvr2b	heterozygote	148	0	1	147	1	0	0.675675676	99.32432432	0.675675676
758	C57BL/6NTac	H-GPX3-D05-TM1B	MGI:105102	Gpx3	heterozygote	194	0	1	193	1	0	0.515463918	99.48453608	0.515463918
759	C57BL/6NCrl	BL3752	MGI:2139270	Snph	homozygote	140	0	0	140	0	0	0	100	0
760	C57BL/6NTac	H4348-HEPD0632_3_G10-1	MGI:1337062	Ap3s1	homozygote	128	0	3	125	3	0	2.34375	97.65625	2.34375
761	C57BL/6N	MFCN	MGI:1914680	4921536K21Rik	homozygote	226	0	10	216	10	0	4.424778761	95.57522124	4.424778761
762	C57BL/6NTac	H-NDRG4-D05-TM1B	MGI:2384590	Ndrg4	homozygote	194	0	16	178	16	0	8.24742268	91.75257732	8.24742268
763	C57BL/6N	MFZR	MGI:109610	Enc1	homozygote	201	2	1	198	3	0.995024876	0.497512438	98.50746269	1.492537313
764	C57BL/6NCrl	TCPA0700Cre	MGI:94869	Dcc	heterozygote	192	0	1	191	1	0	0.520833333	99.47916667	0.520833333
765	C57BL/6NCrl	TCPA0058Cre	MGI:2387356	Ggnbp2	heterozygote	193	1	6	186	7	0.518134715	3.10880829	96.37305699	3.626943005
766	C57BL/6NJ	JR23601	MGI:1261910	Pibf1	heterozygote	199	0	5	194	5	0	2.512562814	97.48743719	2.512562814
767	C57BL/6NCrl	TCPA0529Cre	MGI:2384801	Gps1	heterozygote	192	0	7	185	7	0	3.645833333	96.35416667	3.645833333
768	C57BL/6NJ	JR23489	MGI:106250	Ermp1	homozygote	180	0	4	176	4	0	2.222222222	97.77777778	2.222222222
769	C57BL/6NTac	HMGU-HEPD0073_3_D09-1-1	MGI:2142246	Unc45a	heterozygote	202	6	3	193	9	2.97029703	1.485148515	95.54455446	4.455445545
770	C57BL/6NTac	GSF-EPD0183_3_F08-1-1	MGI:2443671	Dlec1	homozygote	130	0	2	128	2	0	1.538461538	98.46153846	1.538461538
771	C57BL/6NTac	H4727-HEPD0732_6_E04-1	MGI:109431	Raet1c	homozygote	165	0	0	165	0	0	0	100	0
772	C57BL/6NCrl	TCPA0778Cre	MGI:1925371	Dnajc21	heterozygote	191	0	1	190	1	0	0.523560209	99.47643979	0.523560209
773	C57BL/6N	MEKG	MGI:1918035	Dennd1c	homozygote	228	0	2	226	2	0	0.877192982	99.12280702	0.877192982
774	C57BL/6NCrl	BL3037	MGI:2443685	5830411N06Rik	homozygote	161	0	2	159	2	0	1.242236025	98.75776398	1.242236025
775	C57BL/6N	MUBM	MGI:1916373	Eci3	homozygote	225	0	2	223	2	0	0.888888889	99.11111111	0.888888889
776	C57BL/6N	Kdm1a_N01650P1_W143E07-1	MGI:1196256	Kdm1a	heterozygote	146	0	9	137	9	0	6.164383562	93.83561644	6.164383562
777	C57BL/6N	MFPV	MGI:3039628	Rsad1	homozygote	217	0	1	216	1	0	0.460829493	99.53917051	0.460829493
778	C57BL/6N	1700007G11Rik <EPD0546_8_E04>-1	MGI:1916571	1700007G11Rik	homozygote	175	0	0	175	0	0	0	100	0
779	C57BL/6NTac	H-SHH-A12-TM1B	MGI:98297	Shh	heterozygote	194	1	8	185	9	0.515463918	4.12371134	95.36082474	4.639175258
780	C57BL/6N	Pan2 EPD0806_6_D08-1	MGI:1918984	Pan2	homozygote	210	0	1	209	1	0	0.476190476	99.52380952	0.476190476
781	C57BL/6NCrl	UCD-10243A-E8-2-1	MGI:1922730	1700003F12Rik	heterozygote	180	0	0	180	0	0	0	100	0
782	C57BL/6NJ	JR25276	MGI:2667537	Lman1l	homozygote	165	0	0	165	0	0	0	100	0
783	C57BL/6NTac	H-Zdhhc24-C08-TM1B	MGI:1917855	Zdhhc24	homozygote	207	0	1	206	1	0	0.483091787	99.51690821	0.483091787
784	C57BL/6NJ	JR24652	MGI:2652869	BC030499	homozygote	199	0	4	195	4	0	2.010050251	97.98994975	2.010050251
785	C57BL/6NCrl	BL3938	MGI:894323	Ranbp2	heterozygote	117	0	0	117	0	0	0	100	0
786	C57BL/6NJ	JR18561	MGI:1333776	Ahrr	heterozygote	197	3	5	189	8	1.52284264	2.538071066	95.93908629	4.060913706
787	C57BL/6NTac	H-NPTN-A06-TM1B	MGI:108077	Nptn	homozygote	221	1	30	190	31	0.452488688	13.57466063	85.97285068	14.02714932
788	C57BL/6NCrl	BL2345	MGI:2142527	Exoc8	heterozygote	191	0	2	189	2	0	1.047120419	98.95287958	1.047120419
789	C57BL/6NJ	JR21925	MGI:108028	Atr	heterozygote	173	0	4	169	4	0	2.312138728	97.68786127	2.312138728
790	C57BL/6N	MDNC	MGI:3040700	Zscan10	heterozygote	226	1	2	223	3	0.442477876	0.884955752	98.67256637	1.327433628
791	C57BL/6N	MDZW	MGI:99676	Adcy2	homozygote	227	0	4	223	4	0	1.762114537	98.23788546	1.762114537
792	C57BL/6NCrl	BL3551	MGI:101863	Aldoc	homozygote	144	0	3	141	3	0	2.083333333	97.91666667	2.083333333
793	C57BL/6N	Ppm1j EPD0211_1_B08-1	MGI:1919137	Ppm1j	homozygote	225	4	1	220	5	1.777777778	0.444444444	97.77777778	2.222222222
794	C57BL/6NCrl	BL3227	MGI:3045266	Fan1	homozygote	144	0	1	143	1	0	0.694444444	99.30555556	0.694444444
795	C57BL/6NCrl	BL4911	MGI:1352462	Nr1h3	homozygote	84	0	0	84	0	0	0	100	0
796	C57BL/6NJ	JR18660	MGI:2152836	Asb10	homozygote	115	0	3	112	3	0	2.608695652	97.39130435	2.608695652
797	C57BL/6N	CEPPB	MGI:1923401	Cep76	homozygote	150	0	0	150	0	0	0	100	0
798	C57BL/6N	MFVV	MGI:2135932	Lce3c	homozygote	202	0	1	201	1	0	0.495049505	99.5049505	0.495049505
799	C57BL/6NTac	H-CAB39L-B12-TM1B	MGI:1914081	Cab39l	homozygote	194	1	2	191	3	0.515463918	1.030927835	98.45360825	1.546391753
800	C57BL/6NTac	RIKEN-Galp-E05_	MGI:2663979	Galp	homozygote	215	1	1	213	2	0.465116279	0.465116279	99.06976744	0.930232558
801	C57BL/6N	Hect1_HEPD0728_7_C08-1	MGI:2384768	Hectd1	heterozygote	225	2	4	219	6	0.888888889	1.777777778	97.33333333	2.666666667
802	C57BL/6NJ	JR24900	MGI:1920198	Tppp	homozygote	176	0	28	148	28	0	15.90909091	84.09090909	15.90909091
803	C57BL/6N	MUDC	MGI:1353467	Cttnbp2	homozygote	218	0	2	216	2	0	0.917431193	99.08256881	0.917431193
804	C57BL/6NTac	H-C1QTNF2-A12-TM1B	MGI:1916433	C1qtnf2	homozygote	207	1	3	203	4	0.483091787	1.449275362	98.06763285	1.93236715
805	C57BL/6NTac	H-Fcgbp-E12-TM1B	MGI:2444336	Fcgbp	homozygote	206	0	2	204	2	0	0.970873786	99.02912621	0.970873786
806	C57BL/6N	TMECB	MGI:1921372	Tmem43	homozygote	176	1	1	174	2	0.568181818	0.568181818	98.86363636	1.136363636
807	C57BL/6NJ	PH21753	MGI:103007	Epb41l4a	homozygote	109	0	4	105	4	0	3.669724771	96.33027523	3.669724771
808	C57BL/6N	MFDK	MGI:1933212	Ngrn	heterozygote	227	1	0	226	1	0.440528634	0	99.55947137	0.440528634
809	C57BL/6NJ	JR24035	MGI:2684848	Cyb5d2	homozygote	127	1	13	113	14	0.787401575	10.23622047	88.97637795	11.02362205
810	C57BL/6NCrl	ET5625	MGI:97803	Ptma	heterozygote	142	0	0	142	0	0	0	100	0
811	C57BL/6N	MFRM	MGI:2384294	Rbm47	homozygote	227	0	1	226	1	0	0.440528634	99.55947137	0.440528634
812	C57BL/6NCrl	TCPM0820Cre	MGI:109529	Dpf2	heterozygote	146	0	0	146	0	0	0	100	0
813	C57BL/6N	MDEG	MGI:1933277	Gtf2a1	heterozygote	228	4	2	222	6	1.754385965	0.877192982	97.36842105	2.631578947
814	C57BL/6NJ	JR26273	MGI:1924767	Zfyve26	homozygote	157	0	0	157	0	0	0	100	0
815	C57BL/6NJ	JR18584	MGI:2679721	Dixdc1	homozygote	204	2	4	198	6	0.980392157	1.960784314	97.05882353	2.941176471
816	C57BL/6N	MFCV	MGI:3583955	BC089597	homozygote	227	0	0	227	0	0	0	100	0
817	C57BL/6NJ	JR21613	MGI:2446133	Parp16	homozygote	129	5	1	123	6	3.875968992	0.775193798	95.34883721	4.651162791
818	C57BL/6N	MFPQ	MGI:2443584	L3mbtl2	heterozygote	228	6	2	220	8	2.631578947	0.877192982	96.49122807	3.50877193
819	C57BL/6NTac	H-PRAM1-F12-TM1B	MGI:3576625	Pram1	homozygote	196	0	0	196	0	0	0	100	0
820	C57BL/6N	MUEA	MGI:1920920	Defb30	homozygote	73	0	0	73	0	0	0	100	0
821	C57BL/6NCrl	TCPM0707Cre	MGI:1316714	Cox7a1	homozygote	191	1	2	188	3	0.523560209	1.047120419	98.42931937	1.570680628
822	C57BL/6N	MECE	MGI:2144585	Slc16a6	homozygote	228	1	3	224	4	0.438596491	1.315789474	98.24561404	1.754385965
823	C57BL/6NTac	H-SHMT1-A06-TM1B	MGI:98299	Shmt1	homozygote	194	1	2	191	3	0.515463918	1.030927835	98.45360825	1.546391753
824	C57BL/6NJ	JR22340	MGI:1915326	Dnajc9	heterozygote	195	0	1	194	1	0	0.512820513	99.48717949	0.512820513
825	C57BL/6NJ	JR18608	MGI:99474	Arrb2	heterozygote	208	1	5	202	6	0.480769231	2.403846154	97.11538462	2.884615385
826	C57BL/6N	MECP	MGI:109406	Reg3g	homozygote	227	0	3	224	3	0	1.321585903	98.6784141	1.321585903
827	C57BL/6N	MFGS	MGI:2385160	Bpifb5	homozygote	226	0	1	225	1	0	0.442477876	99.55752212	0.442477876
828	C57BL/6N	IP00005337a	MGI:1347355	Slc7a11	homozygote	184	0	6	178	6	0	3.260869565	96.73913043	3.260869565
829	C57BL/6N	MGRK	MGI:1915276	2810417H13Rik	homozygote	219	1	4	214	5	0.456621005	1.826484018	97.71689498	2.283105023
830	C57BL/6N	MGPH	MGI:1922831	Yipf7	homozygote	218	0	1	217	1	0	0.458715596	99.5412844	0.458715596
831	C57BL/6NJ	JR24569	MGI:102657	Cdc34	heterozygote	162	2	2	158	4	1.234567901	1.234567901	97.5308642	2.469135802
832	C57BL/6N	MENZ	MGI:2135601	Slc1a4	homozygote	228	0	3	225	3	0	1.315789474	98.68421053	1.315789474
833	C57BL/6N	MFBZ	MGI:1202295	Entpd6	homozygote	226	11	2	213	13	4.867256637	0.884955752	94.24778761	5.752212389
834	C57BL/6N	MEWY	MGI:1918358	Ccdc122	homozygote	224	3	4	217	7	1.339285714	1.785714286	96.875	3.125
835	C57BL/6NTac	H-SLIT1-H12-TM1B	MGI:1315203	Slit1	homozygote	196	1	3	192	4	0.510204082	1.530612245	97.95918367	2.040816327
836	C57BL/6N	MFMP	MGI:2385598	Slu7	heterozygote	225	2	1	222	3	0.888888889	0.444444444	98.66666667	1.333333333
837	C57BL/6NCrl	TCPM0549Cre	MGI:104653	Atp2b1	heterozygote	148	2	1	145	3	1.351351351	0.675675676	97.97297297	2.027027027
838	C57BL/6N	MUCK	MGI:1913955	Dnase1l2	homozygote	228	2	22	204	24	0.877192982	9.649122807	89.47368421	10.52631579
839	C57BL/6N	MDXZ	MGI:2447165	Cmtm6	homozygote	228	0	3	225	3	0	1.315789474	98.68421053	1.315789474
840	C57BL/6NTac	H-CCNB1-E11-TM1B	MGI:88302	Ccnb1	heterozygote	117	0	1	116	1	0	0.854700855	99.14529915	0.854700855
841	C57BL/6NCrl	TCPA0562Cre	MGI:1913416	S100a14	heterozygote	191	0	2	189	2	0	1.047120419	98.95287958	1.047120419
842	C57BL/6NJ	JR25585	MGI:109579	Serpinb5	homozygote	158	0	6	152	6	0	3.797468354	96.20253165	3.797468354
843	C57BL/6N	MFTN	MGI:1354735	Atp11a	heterozygote	228	6	11	211	17	2.631578947	4.824561404	92.54385965	7.456140351
844	C57BL/6NJ	JR18576	MGI:2138997	Prom2	heterozygote	182	0	6	176	6	0	3.296703297	96.7032967	3.296703297
845	C57BL/6NCrl	BL2396	MGI:97770	Prodh	homozygote	133	0	0	133	0	0	0	100	0
846	C57BL/6NTac	H-CHIC2-B08-TM1B	MGI:1921527	Chic2	heterozygote	196	0	4	192	4	0	2.040816327	97.95918367	2.040816327
847	C57BL/6NCrl	TCPM0216Cre	MGI:1915213	Npc2	heterozygote	193	2	0	191	2	1.03626943	0	98.96373057	1.03626943
848	C57BL/6NTac	H-ARHGEF11-B05-TM1B	MGI:2441869	Arhgef11	homozygote	196	2	3	191	5	1.020408163	1.530612245	97.44897959	2.551020408
849	C57BL/6NTac	HMGU-HEPD0535_3_F08-1-1	MGI:1929242	Ivd	heterozygote	223	0	6	217	6	0	2.69058296	97.30941704	2.69058296
850	C57BL/6NCrl	TCPM0227Cre	MGI:96413	Idh1	homozygote	192	0	1	191	1	0	0.520833333	99.47916667	0.520833333
851	C57BL/6N	MUAJ	MGI:1195262	Man2b2	homozygote	228	0	1	227	1	0	0.438596491	99.56140351	0.438596491
852	C57BL/6NJ	JR23020	MGI:103559	Sox18	homozygote	211	0	9	202	9	0	4.265402844	95.73459716	4.265402844
853	C57BL/6NJ	JR23421	MGI:2685419	Ajap1	homozygote	197	4	7	186	11	2.030456853	3.553299492	94.41624365	5.583756345
854	C57BL/6NCrl	BL1301	MGI:1913534	Gkn2	homozygote	48	3	3	42	6	6.25	6.25	87.5	12.5
855	C57BL/6NTac	H-GFI1B-E11-TM1B	MGI:1276578	Gfi1b	heterozygote	194	0	1	193	1	0	0.515463918	99.48453608	0.515463918
856	C57BL/6NTac	H-RAPSN-E06-TM1B	MGI:99422	Rapsn	heterozygote	194	2	4	188	6	1.030927835	2.06185567	96.90721649	3.092783505
857	C57BL/6N	MEJY	MGI:1922516	Tomm20l	homozygote	227	0	1	226	1	0	0.440528634	99.55947137	0.440528634
858	C57BL/6NTac	RIKEN_EPD0025_5_A08	MGI:1336993	Ap4e1	homozygote	229	0	10	219	10	0	4.366812227	95.63318777	4.366812227
859	C57BL/6NJ	JR24944	MGI:2684917	Vcpkmt	homozygote	69	0	0	69	0	0	0	100	0
860	C57BL/6NTac	H-SEMA4D-E12-TM1B	MGI:109244	Sema4d	homozygote	194	0	9	185	9	0	4.639175258	95.36082474	4.639175258
861	C57BL/6NTac	H-Klf7-F09-TM1B	MGI:1935151	Klf7	heterozygote	207	1	12	194	13	0.483091787	5.797101449	93.71980676	6.280193237
862	C57BL/6NCrl	TCPM0200Cre	MGI:2443016	Ifi44	homozygote	193	1	9	183	10	0.518134715	4.663212435	94.81865285	5.18134715
863	C57BL/6N	MDJL	MGI:1919374	Seh1l	heterozygote	228	0	0	228	0	0	0	100	0
864	C57BL/6N	MDMP	MGI:1346863	Mapk10	homozygote	227	0	4	223	4	0	1.762114537	98.23788546	1.762114537
865	C57BL/6NTac	HMGU-EPD0107_2_G11-1-1	MGI:1349165	Sdc2	homozygote	161	3	7	151	10	1.863354037	4.347826087	93.78881988	6.211180124
866	C57BL/6NTac	H-ITGAE-G08-TM1B	MGI:1298377	Itgae	homozygote	167	0	8	159	8	0	4.790419162	95.20958084	4.790419162
867	C57BL/6NTac	H-COMMD9-D11-TM1B	MGI:1923751	Commd9	heterozygote	194	6	13	175	19	3.092783505	6.701030928	90.20618557	9.793814433
868	C57BL/6N	1700023E05Rik EPD0762_5_G04	MGI:1919118	Thegl	homozygote	175	0	0	175	0	0	0	100	0
869	C57BL/6N	MGBX	MGI:1920893	1700123O20Rik	homozygote	228	0	3	225	3	0	1.315789474	98.68421053	1.315789474
870	C57BL/6N	MFXD	MGI:104837	Amz2	homozygote	228	1	0	227	1	0.438596491	0	99.56140351	0.438596491
871	C57BL/6NTac	H-Hectd2-F04-TM1B	MGI:2442663	Hectd2	homozygote	207	2	5	200	7	0.966183575	2.415458937	96.61835749	3.381642512
872	C57BL/6NCrl	BL3122	MGI:2442600	Adamts18	homozygote	125	0	2	123	2	0	1.6	98.4	1.6
873	C57BL/6NJ	JR18844	MGI:2158340	Hdac10	homozygote	116	0	1	115	1	0	0.862068966	99.13793103	0.862068966
874	C57BL/6N	Ehmt1_HEPD0734_3_F01-1	MGI:1924933	Ehmt1	heterozygote	217	2	16	199	18	0.921658986	7.373271889	91.70506912	8.294930876
875	C57BL/6NTac	H-Ap3s2-B08-TM1B	MGI:1337060	Ap3s2	homozygote	206	3	7	196	10	1.45631068	3.398058252	95.14563107	4.854368932
876	C57BL/6NJ	JR18572	MGI:1098222	Resp18	heterozygote	74	0	0	74	0	0	0	100	0
877	C57BL/6N	MDZB	MGI:1921765	Cdkal1	homozygote	228	0	1	227	1	0	0.438596491	99.56140351	0.438596491
878	C57BL/6NTac	H-EOMES-G05-TM1B	MGI:1201683	Eomes	heterozygote	203	0	12	191	12	0	5.911330049	94.08866995	5.911330049
879	C57BL/6NCrl	BL3228	MGI:95684	Gdf10	homozygote	117	0	1	116	1	0	0.854700855	99.14529915	0.854700855
880	C57BL/6NCrl	TCPA0663Cre	MGI:87968	Ahcy	heterozygote	192	0	3	189	3	0	1.5625	98.4375	1.5625
881	C57BL/6N	MDHR	MGI:1919918	Skida1	heterozygote	228	1	6	221	7	0.438596491	2.631578947	96.92982456	3.070175439
882	C57BL/6N	MDXG	MGI:105306	Rab5c	heterozygote	227	1	7	219	8	0.440528634	3.083700441	96.47577093	3.524229075
883	C57BL/6N	MUFJ	MGI:2686212	Dcdc2b	homozygote	218	1	1	216	2	0.458715596	0.458715596	99.08256881	0.917431193
884	C57BL/6N	IP00005028a	MGI:2384561	Nae1	heterozygote	189	0	2	187	2	0	1.058201058	98.94179894	1.058201058
885	C57BL/6NTac	GSF-EPD0243_5_D11-1-1	MGI:2153463	Rxfp2	homozygote	209	0	20	189	20	0	9.56937799	90.43062201	9.56937799
886	C57BL/6N	MDFD	MGI:98970	Xbp1	heterozygote	228	1	6	221	7	0.438596491	2.631578947	96.92982456	3.070175439
887	C57BL/6NTac	GSF-EPD0369_6_A06-1-1	MGI:1339957	P2rx7	homozygote	222	0	0	222	0	0	0	100	0
888	C57BL/6NTac	H-ATP1A3-H02-TM1B	MGI:88107	Atp1a3	heterozygote	186	2	13	171	15	1.075268817	6.989247312	91.93548387	8.064516129
889	C57BL/6NCrl	BL3135	MGI:1920121	Pfn4	homozygote	121	0	1	120	1	0	0.826446281	99.17355372	0.826446281
890	C57BL/6NTac	H-JAG2-B11-TM!B	MGI:1098270	Jag2	heterozygote	195	0	0	195	0	0	0	100	0
891	C57BL/6NTac	H-Emc10-E10-TM1B	MGI:1916933	Emc10	homozygote	105	4	6	95	10	3.80952381	5.714285714	90.47619048	9.523809524
892	C57BL/6N	PMAK	MGI:107735	Myo9a	heterozygote	64	0	0	64	0	0	0	100	0
893	C57BL/6NJ	JR21750	MGI:1933112	Rilpl2	homozygote	204	0	3	201	3	0	1.470588235	98.52941176	1.470588235
894	C57BL/6N	MEZX	MGI:1918662	Dhrs2	homozygote	228	0	5	223	5	0	2.192982456	97.80701754	2.192982456
895	C57BL/6N	MEPR	MGI:2446634	Ago3	homozygote	227	1	6	220	7	0.440528634	2.643171806	96.91629956	3.083700441
896	C57BL/6NJ	JR25275	MGI:1915099	Cdca5	heterozygote	186	0	12	174	12	0	6.451612903	93.5483871	6.451612903
897	C57BL/6NTac	H-ALDH3A1-G05-TM1B-2	MGI:1353451	Aldh3a1	homozygote	196	0	1	195	1	0	0.510204082	99.48979592	0.510204082
898	C57BL/6NCrl	BL2949	MGI:1930153	Popdc3	homozygote	139	1	1	137	2	0.71942446	0.71942446	98.56115108	1.438848921
899	C57BL/6NJ	JR22342	MGI:1920081	Dhx30	heterozygote	210	0	4	206	4	0	1.904761905	98.0952381	1.904761905
900	C57BL/6NTac	RIKEN-Sst-F04_	MGI:98326	Sst	homozygote	229	2	13	214	15	0.873362445	5.676855895	93.44978166	6.550218341
901	C57BL/6N	MGBY	MGI:2447164	Cmtm5	homozygote	227	6	2	219	8	2.643171806	0.881057269	96.47577093	3.524229075
902	C57BL/6N	MDRV	MGI:1913840	Farsa	heterozygote	228	2	14	212	16	0.877192982	6.140350877	92.98245614	7.01754386
903	C57BL/6NCrl	TCPR0236_em3	MGI:2145890	Ano6	heterozygote	177	0	0	177	0	0	0	100	0
904	C57BL/6NCrl	BL2428	MGI:2139018	Olah	homozygote	153	0	2	151	2	0	1.307189542	98.69281046	1.307189542
905	C57BL/6N;C57BL/6NTac	GMECB	MGI:4936993	Gm17359	homozygote	175	0	2	173	2	0	1.142857143	98.85714286	1.142857143
906	C57BL/6NTac	H-KCNB1-D01-TM1B	MGI:96666	Kcnb1	homozygote	191	0	18	173	18	0	9.42408377	90.57591623	9.42408377
907	C57BL/6NCrl	TCPA0536Cre	MGI:1921084	Atp6v1d	heterozygote	193	0	17	176	17	0	8.808290155	91.19170984	8.808290155
908	C57BL/6NJ	JR19073	MGI:95835	Hspa5	heterozygote	104	7	3	94	10	6.730769231	2.884615385	90.38461538	9.615384615
909	C57BL/6NCrl	UCD-EPD0317_1_C03-1-1	MGI:109324	Fadd	heterozygote	194	5	2	187	7	2.577319588	1.030927835	96.39175258	3.608247423
910	C57BL/6N	MEVK	MGI:2140680	A430005L14Rik	homozygote	226	1	1	224	2	0.442477876	0.442477876	99.11504425	0.884955752
911	C57BL/6NTac	H-Hipk2-F08-TM1B	MGI:1314872	Hipk2	heterozygote	180	0	4	176	4	0	2.222222222	97.77777778	2.222222222
912	C57BL/6N	MUAV	MGI:2144506	Rundc1	heterozygote	227	0	0	227	0	0	0	100	0
913	C57BL/6N	EPD0796_2_F02-1	MGI:1914595	Herc4	homozygote	225	1	2	222	3	0.444444444	0.888888889	98.66666667	1.333333333
914	C57BL/6N	Fbxo2_EPD0350_5_D12-1	MGI:2446216	Fbxo2	homozygote	180	3	6	171	9	1.666666667	3.333333333	95	5
915	C57BL/6NTac	H-Ube2e2-A11-TM1B	MGI:2384997	Ube2e2	homozygote	207	0	5	202	5	0	2.415458937	97.58454106	2.415458937
916	C57BL/6NTac	H-NRNX1-E08-TM1B	MGI:1096391	Nrxn1	homozygote	99	0	6	93	6	0	6.060606061	93.93939394	6.060606061
917	C57BL/6N	Ppp1r14a_cas9_del65-1	MGI:1931139	Ppp1r14a	homozygote	136	1	0	135	1	0.735294118	0	99.26470588	0.735294118
918	C57BL/6NJ	JR24025	MGI:1202717	Psen1	heterozygote	208	0	0	208	0	0	0	100	0
919	C57BL/6NJ	JR25117	MGI:3041226	Akip1	homozygote	92	2	2	88	4	2.173913043	2.173913043	95.65217391	4.347826087
920	C57BL/6N	MUAC	MGI:101920	Ap2a2	heterozygote	225	1	2	222	3	0.444444444	0.888888889	98.66666667	1.333333333
921	C57BL/6NJ	JR24515	MGI:3606746	Bex4	homozygote	83	0	0	83	0	0	0	100	0
922	C57BL/6NTac	H-CD5L-B08-TM1B	MGI:1334419	Cd5l	homozygote	194	0	3	191	3	0	1.546391753	98.45360825	1.546391753
923	C57BL/6NCrl	TCPA0666Cre	MGI:99907	Plod1	homozygote	192	0	4	188	4	0	2.083333333	97.91666667	2.083333333
924	C57BL/6NCrl	BL3735	MGI:1914495	Peli1	heterozygote	137	0	1	136	1	0	0.729927007	99.27007299	0.729927007
925	C57BL/6NJ	JR18616	MGI:3045263	Dnajc5g	heterozygote	178	0	1	177	1	0	0.561797753	99.43820225	0.561797753
926	C57BL/6N	RNFGB	MGI:1859162	Rnf10	homozygote	175	1	8	166	9	0.571428571	4.571428571	94.85714286	5.142857143
927	C57BL/6NTac	H-MLH1-D07-TM1B	MGI:101938	Mlh1	homozygote	194	0	9	185	9	0	4.639175258	95.36082474	4.639175258
928	C57BL/6NCrl	BL2151	MGI:1933966	Mcam	homozygote	165	0	3	162	3	0	1.818181818	98.18181818	1.818181818
929	C57BL/6NTac	RIKEN-Rln1-AB5_	MGI:97931	Rln1	homozygote	229	0	1	228	1	0	0.436681223	99.56331878	0.436681223
930	C57BL/6NJ	JR24092	MGI:1927237	Cgn	heterozygote	212	0	1	211	1	0	0.471698113	99.52830189	0.471698113
931	C57BL/6NJ	JR24039	MGI:1919884	Tdrkh	homozygote	137	0	2	135	2	0	1.459854015	98.54014599	1.459854015
932	C57BL/6NTac	H-RND3-G10-TM1B	MGI:1921444	Rnd3	heterozygote	194	0	1	193	1	0	0.515463918	99.48453608	0.515463918
933	C57BL/6N	RICOB	MGI:1923656	1700019B03Rik	homozygote	192	0	1	191	1	0	0.520833333	99.47916667	0.520833333
934	C57BL/6NTac	HMGU-EPD0635_1_F06-1-1	MGI:1921765	Cdkal1	homozygote	214	0	4	210	4	0	1.869158879	98.13084112	1.869158879
935	C57BL/6N	RIMMB	MGI:2443331	Rims3	homozygote	176	0	3	173	3	0	1.704545455	98.29545455	1.704545455
936	C57BL/6NCrl	TCPA0036Cre	MGI:1195262	Man2b2	homozygote	193	0	4	189	4	0	2.07253886	97.92746114	2.07253886
937	C57BL/6NTac	H-USP3-A11-TM1B	MGI:2152450	Usp3	heterozygote	125	0	1	124	1	0	0.8	99.2	0.8
938	C57BL/6NJ	JR24184	MGI:1930252	Srd5a3	heterozygote	113	0	2	111	2	0	1.769911504	98.2300885	1.769911504
939	C57BL/6NTac	H-DNASE1L2-A10-TM1-1	MGI:1913955	Dnase1l2	homozygote	206	1	18	187	19	0.485436893	8.737864078	90.77669903	9.223300971
940	C57BL/6N	MEUK	MGI:1921354	Abcb6	homozygote	226	2	1	223	3	0.884955752	0.442477876	98.67256637	1.327433628
941	C57BL/6NCrl	TCPA0686Cre	MGI:95295	Egr1	heterozygote	190	0	2	188	2	0	1.052631579	98.94736842	1.052631579
942	C57BL/6NJ	JR24661	MGI:2143311	Bbs4	heterozygote	188	3	6	179	9	1.595744681	3.191489362	95.21276596	4.787234043
943	C57BL/6N	HIPRB	MGI:1352504	Hip1r	homozygote	174	4	6	164	10	2.298850575	3.448275862	94.25287356	5.747126437
944	C57BL/6N	MFVN	MGI:1924086	Polr3f	heterozygote	225	1	4	220	5	0.444444444	1.777777778	97.77777778	2.222222222
945	C57BL/6NCrl	TCPA0183Cre	MGI:2448530	Vps13d	heterozygote	211	0	1	210	1	0	0.473933649	99.52606635	0.473933649
946	C57BL/6N	WDRBB	MGI:2442115	Wdr59	heterozygote	151	1	0	150	1	0.662251656	0	99.33774834	0.662251656
947	C57BL/6NCrl	BL2311	MGI:1343184	Samd9l	homozygote	92	1	2	89	3	1.086956522	2.173913043	96.73913043	3.260869565
948	C57BL/6N	MFJX	MGI:2442186	Trub2	heterozygote	227	1	5	221	6	0.440528634	2.202643172	97.35682819	2.643171806
949	C57BL/6N	IP00005591a	MGI:99551	Cdh13	homozygote	157	0	0	157	0	0	0	100	0
950	C57BL/6NCrl	BL3628	MGI:1100514	Pnn	heterozygote	191	0	1	190	1	0	0.523560209	99.47643979	0.523560209
951	C57BL/6NTac	H-USMG5-C06-TM1B	MGI:1891435	Usmg5	homozygote	194	1	15	178	16	0.515463918	7.731958763	91.75257732	8.24742268
952	C57BL/6NTac	H-PLAC9A-A09-TM1B	MGI:2663998	Plac9a	homozygote	196	3	9	184	12	1.530612245	4.591836735	93.87755102	6.12244898
953	C57BL/6NTac	Monterotondo-EPD0146_4_A06-1-1	MGI:1917761	Eef2kmt	homozygote	189	0	1	188	1	0	0.529100529	99.47089947	0.529100529
954	C57BL/6N	MDVQ	MGI:95602	Fyn	heterozygote	202	0	2	200	2	0	0.99009901	99.00990099	0.99009901
955	C57BL/6NTac	RIKEN-Adcyap1r1-B07_	MGI:108449	Adcyap1r1	heterozygote	229	0	0	229	0	0	0	100	0
956	C57BL/6NTac	H-ATF3-G02-TM1B	MGI:109384	Atf3	homozygote	196	0	1	195	1	0	0.510204082	99.48979592	0.510204082
957	C57BL/6N	MGJD	MGI:1924001	Chd9	homozygote	228	2	8	218	10	0.877192982	3.50877193	95.61403509	4.385964912
958	C57BL/6NJ	JR23021	MGI:1921738	Lrrc15	homozygote	202	1	5	196	6	0.495049505	2.475247525	97.02970297	2.97029703
959	C57BL/6NTac	H-OTUD6B-H08-TM1B	MGI:1919451	Otud6b	heterozygote	196	0	0	196	0	0	0	100	0
960	C57BL/6N	IP00004899a	MGI:1915107	Ppp6c	heterozygote	134	2	2	130	4	1.492537313	1.492537313	97.01492537	2.985074627
961	C57BL/6N	MEYX	MGI:1913435	1110037F02Rik	heterozygote	228	5	1	222	6	2.192982456	0.438596491	97.36842105	2.631578947
962	B6Brd;B6Dnk;B6N-Tyr<c-Brd>	MLFC	MGI:1860086	Crlf3	homozygote	230	0	1	229	1	0	0.434782609	99.56521739	0.434782609
963	C57BL/6NCrl	TCPM0189Cre	MGI:1347054	Gnpda1	heterozygote	191	1	7	183	8	0.523560209	3.664921466	95.81151832	4.188481675
964	C57BL/6NJ	JR18657	MGI:1924291	Arsk	heterozygote	172	0	0	172	0	0	0	100	0
965	C57BL/6N	MEBJ	MGI:2443881	Rasal2	homozygote	227	2	5	220	7	0.881057269	2.202643172	96.91629956	3.083700441
966	C57BL/6N	Uch15_N01863P1_W173F9-1	MGI:1914848	Uchl5	heterozygote	136	0	0	136	0	0	0	100	0
967	C57BL/6N	IP00005273a	MGI:1923930	5330417C22Rik	heterozygote	198	0	8	190	8	0	4.04040404	95.95959596	4.04040404
968	C57BL/6N	MUDD	MGI:2138198	D630023F18Rik	homozygote	228	2	7	219	9	0.877192982	3.070175439	96.05263158	3.947368421
969	C57BL/6N	MGCS	MGI:1918970	Osbpl3	homozygote	228	0	10	218	10	0	4.385964912	95.61403509	4.385964912
970	C57BL/6NCrl	TCPA0575Cre	MGI:95568	Folr1	heterozygote	163	0	1	162	1	0	0.613496933	99.38650307	0.613496933
971	C57BL/6NCrl	UCD-EPD0098_3_H05-2-1	MGI:2679336	Satb2	heterozygote	194	0	1	193	1	0	0.515463918	99.48453608	0.515463918
972	C57BL/6N	MENG	MGI:3028035	A830019P07Rik	homozygote	227	1	1	225	2	0.440528634	0.440528634	99.11894273	0.881057269
973	C57BL/6NCrl	TCPA0030Cre	MGI:1925927	Rnf20	heterozygote	194	0	3	191	3	0	1.546391753	98.45360825	1.546391753
974	C57BL/6NCrl	BL3290	MGI:2143990	Parp12	homozygote	161	0	0	161	0	0	0	100	0
975	C57BL/6NTac	H-Fabp1-A05-TM1B	MGI:95479	Fabp1	homozygote	193	0	5	188	5	0	2.590673575	97.40932642	2.590673575
976	C57BL/6NTac	H-LCE1F-B05-TM1B	MGI:1915078	Lce1f	homozygote	191	0	5	186	5	0	2.617801047	97.38219895	2.617801047
977	C57BL/6N	MUAD	MGI:1919419	Trim29	homozygote	226	3	3	220	6	1.327433628	1.327433628	97.34513274	2.654867257
978	C57BL/6N	MEBQ	MGI:2385206	Pabpc4	homozygote	227	2	3	222	5	0.881057269	1.321585903	97.79735683	2.202643172
979	C57BL/6NCrl	BL3926	MGI:2154952	Ripk3	homozygote	161	1	1	159	2	0.621118012	0.621118012	98.75776398	1.242236025
980	C57BL/6N	E201JM8N4-54	MGI:1914982	Iah1	homozygote	143	1	2	140	3	0.699300699	1.398601399	97.9020979	2.097902098
981	C57BL/6N	MERW	MGI:1923707	Ccdc134	heterozygote	227	0	1	226	1	0	0.440528634	99.55947137	0.440528634
982	C57BL/6NJ	JR22095	MGI:3040695	Palb2	heterozygote	97	0	3	94	3	0	3.092783505	96.90721649	3.092783505
983	C57BL/6N	MFTF	MGI:1915293	N6amt2	homozygote	217	3	2	212	5	1.382488479	0.921658986	97.69585253	2.304147465
984	C57BL/6NTac	HMGU-HEPD0688_8_C05-1-1	MGI:1313312	Khdrbs3	homozygote	141	0	4	137	4	0	2.836879433	97.16312057	2.836879433
985	C57BL/6NJ	JR22782	MGI:96240	Hspb1	homozygote	191	0	4	187	4	0	2.094240838	97.90575916	2.094240838
986	C57BL/6N	MCQP	MGI:2144529	Cnot6	heterozygote	202	0	1	201	1	0	0.495049505	99.5049505	0.495049505
987	C57BL/6NTac	H-ECM1-F10-TM1B	MGI:103060	Ecm1	heterozygote	194	0	2	192	2	0	1.030927835	98.96907216	1.030927835
988	C57BL/6NCrl	TCPA0681Cre	MGI:2443554	Hook3	homozygote	88	2	11	75	13	2.272727273	12.5	85.22727273	14.77272727
989	C57BL/6N	MDYD	MGI:1352750	Cabp1	homozygote	226	0	3	223	3	0	1.327433628	98.67256637	1.327433628
990	C57BL/6N	MDVT	MGI:2443388	Kdm7a	homozygote	228	0	4	224	4	0	1.754385965	98.24561404	1.754385965
991	C57BL/6NTac	RIKEN-Clspn-AA8_	MGI:2445153	Clspn	heterozygote	142	0	0	142	0	0	0	100	0
992	C57BL/6N	Memo1 EPD0785_3_A06	MGI:1924140	Memo1	heterozygote	164	0	2	162	2	0	1.219512195	98.7804878	1.219512195
993	C57BL/6NCrl	BL3530	MGI:1923517	Fads1	homozygote	123	0	2	121	2	0	1.62601626	98.37398374	1.62601626
994	C57BL/6N	MDXP	MGI:98506	Tcf4	heterozygote	228	3	4	221	7	1.315789474	1.754385965	96.92982456	3.070175439
995	C57BL/6NTac	H4879-EPD0664_2_F07-1	MGI:1891748	Maea	heterozygote	197	2	2	193	4	1.015228426	1.015228426	97.96954315	2.030456853
996	C57BL/6NCrl	ET8219	MGI:1919085	Lancl2	homozygote	159	0	5	154	5	0	3.144654088	96.85534591	3.144654088
997	C57BL/6N	IP00004891a	MGI:1289298	Knstrn	homozygote	138	0	1	137	1	0	0.724637681	99.27536232	0.724637681
998	C57BL/6NCrl	BL3800	MGI:1932970	Ucn3	homozygote	160	1	0	159	1	0.625	0	99.375	0.625
999	C57BL/6N	METD	MGI:2429554	Pdzd3	homozygote	228	0	0	228	0	0	0	100	0
1000	C57BL/6NJ	JR19459	MGI:95710	Ghrhr	homozygote	177	0	20	157	20	0	11.29943503	88.70056497	11.29943503
1001	C57BL/6N	MFHU	MGI:2180003	Xpnpep1	heterozygote	228	0	0	228	0	0	0	100	0
1002	C57BL/6NJ	JR24674	MGI:3608413	Rhbdl2	homozygote	168	0	1	167	1	0	0.595238095	99.4047619	0.595238095
1003	C57BL/6N	MDLW	MGI:1920563	Rpgrip1l	heterozygote	227	0	1	226	1	0	0.440528634	99.55947137	0.440528634
1004	C57BL/6N	MUBB	MGI:2679270	Zkscan17	heterozygote	227	0	3	224	3	0	1.321585903	98.6784141	1.321585903
1005	C57BL/6N	MEHZ	MGI:1916003	Mybphl	homozygote	223	0	5	218	5	0	2.242152466	97.75784753	2.242152466
1006	C57BL/6N	Tead1 EPD0207_2_C09 HOM	MGI:101876	Tead1	heterozygote	175	9	2	164	11	5.142857143	1.142857143	93.71428571	6.285714286
1007	C57BL/6NJ	JR24232	MGI:1926102	Zfp536	heterozygote	199	0	11	188	11	0	5.527638191	94.47236181	5.527638191
1008	C57BL/6NTac	HMGU-HEPD0074_4_C05-1-1	MGI:1915148	Pef1	homozygote	203	0	4	199	4	0	1.97044335	98.02955665	1.97044335
1009	C57BL/6N	MENP	MGI:2687005	Leprot	homozygote	228	1	12	215	13	0.438596491	5.263157895	94.29824561	5.701754386
1010	C57BL/6NTac	H-PPARG-A02_TM1B	MGI:97747	Pparg	heterozygote	194	1	2	191	3	0.515463918	1.030927835	98.45360825	1.546391753
1011	C57BL/6NTac	RIKEN-Rufy3-B08_	MGI:106484	Rufy3	heterozygote	146	0	1	145	1	0	0.684931507	99.31506849	0.684931507
1012	C57BL/6NCrl	TCPR0254_em2	MGI:1918659	Fmnl2	homozygote	192	0	7	185	7	0	3.645833333	96.35416667	3.645833333
1013	C57BL/6NCrl	BL3798	MGI:1929865	Nampt	heterozygote	149	0	1	148	1	0	0.67114094	99.32885906	0.67114094
1014	C57BL/6N	NXNNB	MGI:109331	Nxn	heterozygote	176	4	1	171	5	2.272727273	0.568181818	97.15909091	2.840909091
1015	C57BL/6N	IP00005710a	MGI:1289155	Trmt1	heterozygote	166	1	3	162	4	0.602409639	1.807228916	97.59036145	2.409638554
1016	C57BL/6NCrl	TCPM0838Cre	MGI:2137896	Zfp451	homozygote	144	0	4	140	4	0	2.777777778	97.22222222	2.777777778
1017	C57BL/6N	Thada EPD0693_2_C09 HOM	MGI:3039623	Thada	homozygote	174	0	1	173	1	0	0.574712644	99.42528736	0.574712644
1018	C57BL/6NTac	RIKEN-Ikzf5-C06_	MGI:1914393	Ikzf5	homozygote	206	0	3	203	3	0	1.45631068	98.54368932	1.45631068
1019	C57BL/6NCrl	TCPA0787Cre	MGI:2384851	Slc39a14	heterozygote	91	1	0	90	1	1.098901099	0	98.9010989	1.098901099
1020	C57BL/6NCrl	TCPR0318_em2b	MGI:97850	Raly	homozygote	180	0	6	174	6	0	3.333333333	96.66666667	3.333333333
1021	C57BL/6NJ	JR23411	MGI:1347061	Abcg2	homozygote	106	0	9	97	9	0	8.490566038	91.50943396	8.490566038
1022	C57BL/6NJ	JR21902	MGI:1347058	Hsf4	homozygote	69	0	1	68	1	0	1.449275362	98.55072464	1.449275362
1023	C57BL/6NTac	H-TRPM1-E06-TM1B	MGI:1330305	Trpm1	homozygote	167	4	0	163	4	2.395209581	0	97.60479042	2.395209581
1024	C57BL/6NTac	H-RNF183-D07-TM1B	MGI:1923322	Rnf183	homozygote	202	2	2	198	4	0.99009901	0.99009901	98.01980198	1.98019802
1025	C57BL/6N	CHDAB	MGI:1344380	Chd4	heterozygote	180	0	1	179	1	0	0.555555556	99.44444444	0.555555556
1026	C57BL/6NCrl	TCPR0260_em1	MGI:1919386	Chst14	heterozygote	191	0	7	184	7	0	3.664921466	96.33507853	3.664921466
1027	C57BL/6NTac	H-COL4A3-B07-TM1B	MGI:104688	Col4a3	homozygote	199	0	1	198	1	0	0.502512563	99.49748744	0.502512563
1028	C57BL/6N	MFGY	MGI:2384790	Fanci	heterozygote	194	0	1	193	1	0	0.515463918	99.48453608	0.515463918
1029	C57BL/6NTac	H-Mxra7-G06-TM1B	MGI:1914872	Mxra7	homozygote	222	0	3	219	3	0	1.351351351	98.64864865	1.351351351
1030	C57BL/6NJ	JR24654	MGI:2385289	Acsm2	homozygote	151	2	2	147	4	1.324503311	1.324503311	97.35099338	2.649006623
1031	C57BL/6N	MEQF	MGI:1352751	Ninj2	homozygote	228	1	6	221	7	0.438596491	2.631578947	96.92982456	3.070175439
1032	C57BL/6NCrl	BL4161	MGI:2181366	Capn8	homozygote	126	0	0	126	0	0	0	100	0
1033	C57BL/6NTac	H-REXO2-G10-TM1B	MGI:1888981	Rexo2	heterozygote	194	3	2	189	5	1.546391753	1.030927835	97.42268041	2.577319588
1034	C57BL/6NJ	JR25386	MGI:1858420	Mcrs1	heterozygote	182	0	3	179	3	0	1.648351648	98.35164835	1.648351648
1035	C57BL/6N	MDXK	MGI:1924015	Mlec	homozygote	228	0	5	223	5	0	2.192982456	97.80701754	2.192982456
1036	C57BL/6N	MUHD	MGI:1915217	Pold3	heterozygote	82	0	1	81	1	0	1.219512195	98.7804878	1.219512195
1037	C57BL/6NCrl	BL3487	MGI:1261912	Fbxo41	homozygote	118	0	2	116	2	0	1.694915254	98.30508475	1.694915254
1038	C57BL/6N	MDCL	MGI:1927665	Sirt3	homozygote	227	0	0	227	0	0	0	100	0
1039	C57BL/6NTac	H-TANGO6-D06-TM1B	MGI:2142786	Tango6	heterozygote	199	0	1	198	1	0	0.502512563	99.49748744	0.502512563
1040	C57BL/6N	MDHD	MGI:1343177	Calcoco2	homozygote	228	0	4	224	4	0	1.754385965	98.24561404	1.754385965
1041	C57BL/6NTac	HMGU-EPD0033_3_C09-1	MGI:1336167	Prkab1	heterozygote	188	2	5	181	7	1.063829787	2.659574468	96.27659574	3.723404255
1042	C57BL/6NTac	Monterotondo-HEPD0635_8_D03-1-1	MGI:1346879	Map3k10	homozygote	230	3	5	222	8	1.304347826	2.173913043	96.52173913	3.47826087
1043	C57BL/6NCrl	BL4538	MGI:97610	Plat	homozygote	98	0	0	98	0	0	0	100	0
1044	C57BL/6N	MUAZ	MGI:109345	Ctr9	heterozygote	227	0	4	223	4	0	1.762114537	98.23788546	1.762114537
1045	C57BL/6NCrl	TCPA0678Cre	MGI:2145369	Epdr1	homozygote	192	0	11	181	11	0	5.729166667	94.27083333	5.729166667
1046	C57BL/6NJ	JR18570	MGI:1920149	Macrod2	heterozygote	172	1	6	165	7	0.581395349	3.488372093	95.93023256	4.069767442
1047	C57BL/6NCrl	BL4037	MGI:1924106	Catsper3	homozygote	91	0	0	91	0	0	0	100	0
1048	C57BL/6NTac	GSF-HEPD0509_8_C03-1-1	MGI:1915625	Ndufa8	heterozygote	212	0	7	205	7	0	3.301886792	96.69811321	3.301886792
1049	C57BL/6N	IP00005514a	MGI:2443480	Setx	homozygote	200	0	5	195	5	0	2.5	97.5	2.5
1050	C57BL/6NTac	Monterotondo-HEPD0553_1_A09-1-1	MGI:1098230	Cenpe	heterozygote	220	2	2	216	4	0.909090909	0.909090909	98.18181818	1.818181818
1051	C57BL/6NJ	JR22779	MGI:1098282	C9	homozygote	201	0	9	192	9	0	4.47761194	95.52238806	4.47761194
1052	C57BL/6NCrl	TCPA0687Cre	MGI:2449119	A2m	homozygote	179	0	1	178	1	0	0.558659218	99.44134078	0.558659218
1053	C57BL/6N	MGKQ	MGI:1916469	Ddah1	homozygote	38	1	1	36	2	2.631578947	2.631578947	94.73684211	5.263157895
1054	C57BL/6NCrl	ET8306	MGI:1919908	2700097O09Rik	homozygote	116	0	0	116	0	0	0	100	0
1055	C57BL/6N	IP00004932a	MGI:1921084	Atp6v1d	heterozygote	179	0	0	179	0	0	0	100	0
1056	C57BL/6N	APEXB	MGI:1336993	Ap4e1	homozygote	190	4	12	174	16	2.105263158	6.315789474	91.57894737	8.421052632
1057	C57BL/6NCrl	BL4597	MGI:2447771	Dleu7	homozygote	117	0	0	117	0	0	0	100	0
1058	C57BL/6N	MEWD	MGI:1921690	Cmip	heterozygote	228	0	1	227	1	0	0.438596491	99.56140351	0.438596491
1059	C57BL/6NTac	H-EPAS1-B11-TM1B	MGI:109169	Epas1	heterozygote	199	2	4	193	6	1.005025126	2.010050251	96.98492462	3.015075377
1060	C57BL/6NTac	H-RYR2-C09-TM1B	MGI:99685	Ryr2	heterozygote	196	0	4	192	4	0	2.040816327	97.95918367	2.040816327
1061	C57BL/6N	MUAF	MGI:1916003	Mybphl	heterozygote	228	0	6	222	6	0	2.631578947	97.36842105	2.631578947
1062	C57BL/6NJ	JR22388	MGI:96560	Il6st	homozygote	102	2	8	92	10	1.960784314	7.843137255	90.19607843	9.803921569
1063	C57BL/6N	MEXX	MGI:1346328	Def6	homozygote	228	5	4	219	9	2.192982456	1.754385965	96.05263158	3.947368421
1064	C57BL/6NJ	JR18616	MGI:3045263	Dnajc5g	homozygote	184	0	1	183	1	0	0.543478261	99.45652174	0.543478261
1065	C57BL/6NJ	JR21839	MGI:1929096	Thsd1	homozygote	183	0	7	176	7	0	3.825136612	96.17486339	3.825136612
1066	C57BL/6N	MFZU	MGI:1913882	Dph6	homozygote	225	1	7	217	8	0.444444444	3.111111111	96.44444444	3.555555556
1067	C57BL/6N	MERY	MGI:3605071	Ypel4	homozygote	47	0	1	46	1	0	2.127659574	97.87234043	2.127659574
1068	C57BL/6NTac	H-LYPLAL1-A06-TM1B	MGI:2385115	Lyplal1	homozygote	188	1	2	185	3	0.531914894	1.063829787	98.40425532	1.595744681
1069	C57BL/6N	MFPT	MGI:103263	Mcf2l	homozygote	226	0	2	224	2	0	0.884955752	99.11504425	0.884955752
1070	C57BL/6NJ	JR22099	MGI:1270863	Prep	heterozygote	190	1	6	183	7	0.526315789	3.157894737	96.31578947	3.684210526
1071	C57BL/6NTac	GSF-HEPD0509_3_H12-1-1	MGI:3617840	Cpa2	homozygote	198	0	3	195	3	0	1.515151515	98.48484848	1.515151515
1072	C57BL/6NJ	JR24233	MGI:109331	Nxn	heterozygote	211	1	1	209	2	0.473933649	0.473933649	99.0521327	0.947867299
1073	C57BL/6NCrl	UCD-10291A-H7-2-1	MGI:3039628	Rsad1	heterozygote	194	0	2	192	2	0	1.030927835	98.96907216	1.030927835
1074	C57BL/6NJ	JR24326	MGI:104723	Fgf9	heterozygote	181	0	4	177	4	0	2.209944751	97.79005525	2.209944751
1075	C57BL/6NTac	HMGU-HEPD0550_2_B06-1-1	MGI:3780550	Mthfsl	homozygote	203	5	5	193	10	2.463054187	2.463054187	95.07389163	4.926108374
1076	C57BL/6NCrl	TCPA0521Cre	MGI:107801	Atp5b	heterozygote	190	0	7	183	7	0	3.684210526	96.31578947	3.684210526
1077	C57BL/6NCrl	BL3208	MGI:1915958	Rabl2	homozygote	156	0	5	151	5	0	3.205128205	96.79487179	3.205128205
1078	C57BL/6NJ	JR21511	MGI:1859162	Rnf10	homozygote	172	1	18	153	19	0.581395349	10.46511628	88.95348837	11.04651163
1079	C57BL/6NJ	JR18584	MGI:2679721	Dixdc1	heterozygote	165	1	1	163	2	0.606060606	0.606060606	98.78787879	1.212121212
1080	C57BL/6NTac	HMGU-EPD0157_5_B01-1-1	MGI:104661	Rora	heterozygote	222	1	3	218	4	0.45045045	1.351351351	98.1981982	1.801801802
1081	C57BL/6NCrl	BL3706	MGI:109321	Lama4	homozygote	165	0	5	160	5	0	3.03030303	96.96969697	3.03030303
1082	C57BL/6NCrl	TCPA0169Cre	MGI:1932027	Btnl1	homozygote	129	1	0	128	1	0.775193798	0	99.2248062	0.775193798
1083	C57BL/6NCrl	BL3426	MGI:1351481	Pdk4	homozygote	133	0	0	133	0	0	0	100	0
1084	C57BL/6NJ	JR18615	MGI:1861899	Htr3b	homozygote	208	2	1	205	3	0.961538462	0.480769231	98.55769231	1.442307692
1085	C57BL/6N	MFMW	MGI:97800	Pthlh	heterozygote	226	1	6	219	7	0.442477876	2.654867257	96.90265487	3.097345133
1086	C57BL/6N	IP00005100a	MGI:2385276	Kctd15	heterozygote	118	0	2	116	2	0	1.694915254	98.30508475	1.694915254
1087	C57BL/6NTac	H-Ccdc111-E02-TM1B	MGI:3603756	Primpol	homozygote	180	1	3	176	4	0.555555556	1.666666667	97.77777778	2.222222222
1088	C57BL/6NTac	H-NBR1-C09-TM1B	MGI:108498	Nbr1	homozygote	207	0	5	202	5	0	2.415458937	97.58454106	2.415458937
1089	C57BL/6N	MFFD	MGI:1928895	Isg20	homozygote	226	0	1	225	1	0	0.442477876	99.55752212	0.442477876
1090	C57BL/6NJ	JR25191	MGI:1913376	Elof1	heterozygote	190	6	8	176	14	3.157894737	4.210526316	92.63157895	7.368421053
1091	C57BL/6N	MGHV	MGI:108474	Fzd6	homozygote	226	1	3	222	4	0.442477876	1.327433628	98.2300885	1.769911504
1092	C57BL/6NTac	HMGU-HEPD0659_5_E08-1-1	MGI:1919912	Dis3	heterozygote	175	0	3	172	3	0	1.714285714	98.28571429	1.714285714
1093	C57BL/6N	MUBA	MGI:2154278	Ankrd6	homozygote	228	0	1	227	1	0	0.438596491	99.56140351	0.438596491
1094	C57BL/6N	MEWE	MGI:1351345	Grm8	homozygote	226	0	3	223	3	0	1.327433628	98.67256637	1.327433628
1095	C57BL/6NCrl	BL1690	MGI:1914267	Fam210b	homozygote	150	0	0	150	0	0	0	100	0
1096	C57BL/6NCrl	TCPM0807Cre	MGI:1923799	Cecr2	heterozygote	141	0	3	138	3	0	2.127659574	97.87234043	2.127659574
1097	C57BL/6NJ	JR22818	MGI:1920939	Bloc1s2	heterozygote	201	1	2	198	3	0.497512438	0.995024876	98.50746269	1.492537313
1098	C57BL/6N	MUFN	MGI:1926027	Enthd2	homozygote	192	0	2	190	2	0	1.041666667	98.95833333	1.041666667
1099	C57BL/6NTac	H-Xbp1-E10-TM1B	MGI:98970	Xbp1	heterozygote	207	1	1	205	2	0.483091787	0.483091787	99.03381643	0.966183575
1100	C57BL/6NJ	JR24672	MGI:1919170	Epgn	homozygote	152	0	1	151	1	0	0.657894737	99.34210526	0.657894737
1101	C57BL/6NCrl	BL4122	MGI:1916218	Cdan1	heterozygote	117	0	1	116	1	0	0.854700855	99.14529915	0.854700855
1102	C57BL/6	EPS8	MGI:104684	Eps8	homozygote	63	1	5	57	6	1.587301587	7.936507937	90.47619048	9.523809524
1103	C57BL/6NCrl	BL2223	MGI:1922082	Slc45a3	homozygote	144	0	0	144	0	0	0	100	0
1104	C57BL/6NTac	H-NEDD4L-A12-TM1B	MGI:1933754	Nedd4l	heterozygote	194	0	1	193	1	0	0.515463918	99.48453608	0.515463918
1105	C57BL/6N	MFTJ	MGI:1918867	9130011E15Rik	heterozygote	202	0	2	200	2	0	0.99009901	99.00990099	0.99009901
1106	C57BL/6NTac	H-IRAK2-A08-TM1B	MGI:2429603	Irak2	homozygote	194	1	3	190	4	0.515463918	1.546391753	97.93814433	2.06185567
1107	C57BL/6N	MUFX	MGI:1922941	Anks6	heterozygote	38	0	0	38	0	0	0	100	0
1108	C57BL/6NCrl	TCPA0680Cre	MGI:1330838	Lgmn	homozygote	193	0	8	185	8	0	4.14507772	95.85492228	4.14507772
1109	C57BL/6N	IP00005524a	MGI:1924408	Coq6	heterozygote	202	0	8	194	8	0	3.96039604	96.03960396	3.96039604
1110	C57BL/6N	IP00004468a	MGI:1915392	Ino80	heterozygote	160	1	9	150	10	0.625	5.625	93.75	6.25
1111	C57BL/6NTac	RIKEN-Cck-B06_	MGI:88297	Cck	homozygote	220	0	1	219	1	0	0.454545455	99.54545455	0.454545455
1112	C57BL/6NTac	H-PRDM4-B10-TM1B	MGI:1920093	Prdm4	homozygote	222	6	13	203	19	2.702702703	5.855855856	91.44144144	8.558558559
1113	C57BL/6NJ	JR18618	MGI:1928479	Hspb3	homozygote	108	0	1	107	1	0	0.925925926	99.07407407	0.925925926
1114	C57BL/6NCrl	TCPA0051Cre	MGI:1916524	Ctdspl	homozygote	137	1	0	136	1	0.729927007	0	99.27007299	0.729927007
1115	C57BL/6NCrl	TCPM0616Cre	MGI:1923520	Fam49b	heterozygote	179	0	2	177	2	0	1.117318436	98.88268156	1.117318436
1116	C57BL/6NJ	JR22005	MGI:2135548	Il24	homozygote	177	0	4	173	4	0	2.259887006	97.74011299	2.259887006
1117	C57BL/6NTac	HMGU-EPD0218_5_E08-1-1	MGI:1914342	Gatm	homozygote	137	1	16	120	17	0.729927007	11.67883212	87.59124088	12.40875912
1118	C57BL/6N	MGCV	MGI:109296	Sqle	heterozygote	228	0	0	228	0	0	0	100	0
1119	C57BL/6NJ	UCD-10916A-F3-1-1	MGI:95759	Glycam1	heterozygote	195	2	4	189	6	1.025641026	2.051282051	96.92307692	3.076923077
1120	C57BL/6N	MELY	MGI:2157522	Dppa1	homozygote	227	2	4	221	6	0.881057269	1.762114537	97.35682819	2.643171806
1121	C57BL/6NCrl	ET10155	MGI:2441950	Adgrl3	homozygote	113	0	1	112	1	0	0.884955752	99.11504425	0.884955752
1122	C57BL/6NTac	MCKS-3	MGI:1931838	Dbn1	heterozygote	131	2	1	128	3	1.526717557	0.763358779	97.70992366	2.290076336
1123	C57BL/6N	REMBB	MGI:98181	Rrm2	heterozygote	192	2	3	187	5	1.041666667	1.5625	97.39583333	2.604166667
1124	C57BL/6NTac	H-Mtch2-C06-TM1B	MGI:1929260	Mtch2	heterozygote	206	3	1	202	4	1.45631068	0.485436893	98.05825243	1.941747573
1125	C57BL/6N;C57BL/6NTac	CAMDB	MGI:1098535	Camk1	homozygote	174	0	2	172	2	0	1.149425287	98.85057471	1.149425287
1126	C57BL/6NJ	JR22094	MGI:1914418	Lpar6	homozygote	119	0	3	116	3	0	2.521008403	97.4789916	2.521008403
1127	C57BL/6NJ	JR18646	MGI:104560	Nsf	heterozygote	164	2	7	155	9	1.219512195	4.268292683	94.51219512	5.487804878
1128	C57BL/6NCrl	BL3368	MGI:1919684	Lypd3	heterozygote	192	0	2	190	2	0	1.041666667	98.95833333	1.041666667
1129	C57BL/6NCrl	BL2459	MGI:3588190	Slc47a2	homozygote	154	1	0	153	1	0.649350649	0	99.35064935	0.649350649
1130	C57BL/6NCrl	TCPA0155Cre	MGI:99960	Ewsr1	heterozygote	193	0	6	187	6	0	3.10880829	96.89119171	3.10880829
1131	C57BL/6NTac	H-CYB561-G01-TM1B	MGI:103253	Cyb561	homozygote	185	5	20	160	25	2.702702703	10.81081081	86.48648649	13.51351351
1132	C57BL/6NJ	JR22085	MGI:2447076	Kif26b	heterozygote	189	0	4	185	4	0	2.116402116	97.88359788	2.116402116
1133	C57BL/6NCrl	ET5017	MGI:2685074	Taar6	homozygote	144	0	2	142	2	0	1.388888889	98.61111111	1.388888889
1134	C57BL/6NCrl	BL1512	MGI:3036260	Htra4	homozygote	143	0	0	143	0	0	0	100	0
1135	C57BL/6NJ	JR22420	MGI:99473	Arrb1	homozygote	202	0	10	192	10	0	4.95049505	95.04950495	4.95049505
1136	C57BL/6NCrl	ET7908	MGI:1861379	Klk4	homozygote	138	0	1	137	1	0	0.724637681	99.27536232	0.724637681
1137	C57BL/6NTac	H-SLC24A4-H07-TM1B	MGI:2447362	Slc24a4	heterozygote	194	0	4	190	4	0	2.06185567	97.93814433	2.06185567
1138	C57BL/6N	Blvrb_EPD0411_2_A01-1	MGI:2385271	Blvrb	homozygote	50	0	0	50	0	0	0	100	0
1139	C57BL/6NTac	H-Bpifb3-G05-TM1B	MGI:2675077	Bpifb3	homozygote	174	0	1	173	1	0	0.574712644	99.42528736	0.574712644
1140	C57BL/6NJ	JR18609	MGI:2387581	Ppp1r9b	homozygote	31	0	14	17	14	0	45.16129032	54.83870968	45.16129032
1141	C57BL/6NCrl	BL3523	MGI:1346878	Map3k8	homozygote	117	0	0	117	0	0	0	100	0
1142	C57BL/6N	MFZK	MGI:2183448	Coro6	homozygote	218	0	1	217	1	0	0.458715596	99.5412844	0.458715596
1143	C57BL/6N	KNOTB	MGI:1913606	Knop1	homozygote	191	0	0	191	0	0	0	100	0
1144	C57BL/6N	MUFU	MGI:2445102	Dhx33	heterozygote	73	0	1	72	1	0	1.369863014	98.63013699	1.369863014
1145	C57BL/6N	MDJZ	MGI:1915549	Vps53	heterozygote	228	0	2	226	2	0	0.877192982	99.12280702	0.877192982
1146	C57BL/6NJ	JR19459	MGI:95710	Ghrhr	heterozygote	160	0	6	154	6	0	3.75	96.25	3.75
1147	C57BL/6N	Ppp2r3a_DEPD00529_4_H05-1	MGI:2442104	Ppp2r3a	homozygote	170	0	2	168	2	0	1.176470588	98.82352941	1.176470588
1148	C57BL/6NTac	H-AREG-A08-TM1B	MGI:88068	Areg	homozygote	194	0	1	193	1	0	0.515463918	99.48453608	0.515463918
1149	C57BL/6NCrl	TCPA0779Cre	MGI:2442409	Dpp10	homozygote	103	0	1	102	1	0	0.970873786	99.02912621	0.970873786
1150	C57BL/6NCrl	ET3612	MGI:97896	Reg2	homozygote	147	0	2	145	2	0	1.360544218	98.63945578	1.360544218
1151	C57BL/6NCrl	TCPA0165Cre	MGI:94890	Dhfr	heterozygote	193	0	1	192	1	0	0.518134715	99.48186528	0.518134715
1152	C57BL/6NTac	H-Fam151b-C08-TM1B	MGI:1921192	Fam151b	homozygote	221	1	0	220	1	0.452488688	0	99.54751131	0.452488688
1153	C57BL/6N	MEQN	MGI:98640	Tcte1	homozygote	226	0	2	224	2	0	0.884955752	99.11504425	0.884955752
1154	C57BL/6NJ	JR24981	MGI:96239	Hsf2	homozygote	181	0	2	179	2	0	1.104972376	98.89502762	1.104972376
1155	C57BL/6N	SSPAB	MGI:1927170	Spata5	heterozygote	177	0	3	174	3	0	1.694915254	98.30508475	1.694915254
1156	C57BL/6NJ	JR18580	MGI:1914012	Dnajb7	homozygote	38	0	0	38	0	0	0	100	0
1157	C57BL/6NTac	H-FRRS1L-B11-TM1B	MGI:2442704	Frrs1l	heterozygote	194	1	1	192	2	0.515463918	0.515463918	98.96907216	1.030927835
1158	C57BL/6NJ	JR24653	MGI:3647604	Fam186b	homozygote	80	0	3	77	3	0	3.75	96.25	3.75
1159	C57BL/6NTac	H-MBOAT7-C11-TM1B	MGI:1924832	Mboat7	heterozygote	194	0	2	192	2	0	1.030927835	98.96907216	1.030927835
1160	C57BL/6NCrl	BL3634	MGI:1338049	Itsn2	homozygote	160	0	5	155	5	0	3.125	96.875	3.125
1161	C57BL/6NCrl	TCPM0793Cre	MGI:2685844	Prdm12	heterozygote	119	0	1	118	1	0	0.840336134	99.15966387	0.840336134
1162	C57BL/6N	KARDB	MGI:1934754	Kars	heterozygote	176	3	4	169	7	1.704545455	2.272727273	96.02272727	3.977272727
1163	C57BL/6NCrl	ET9328	MGI:1354744	Fbxo44	homozygote	117	0	1	116	1	0	0.854700855	99.14529915	0.854700855
1164	C57BL/6N	MFLC	MGI:1858213	Clpp	homozygote	70	1	16	53	17	1.428571429	22.85714286	75.71428571	24.28571429
1165	C57BL/6N	MECH	MGI:2385184	Ahcyl1	homozygote	227	3	7	217	10	1.321585903	3.083700441	95.59471366	4.405286344
1166	C57BL/6NCrl	TCPM0222Cre	MGI:1918788	Fbxo9	homozygote	168	0	2	166	2	0	1.19047619	98.80952381	1.19047619
1167	C57BL/6NTac	H-Evl-A03-TM1B	MGI:1194884	Evl	homozygote	207	2	5	200	7	0.966183575	2.415458937	96.61835749	3.381642512
1168	C57BL/6N	IP00005906a	MGI:1336880	Eftud2	heterozygote	39	0	0	39	0	0	0	100	0
1169	C57BL/6NJ	JR25846	MGI:1924356	Tmem181a	homozygote	8	0	0	8	0	0	0	100	0
1170	C57BL/6NTac	H-ITGA2-G06-TM1B	MGI:96600	Itga2	homozygote	223	1	2	220	3	0.448430493	0.896860987	98.65470852	1.34529148
1171	C57BL/6NCrl	BL3508	MGI:1101781	Elf3	heterozygote	165	0	0	165	0	0	0	100	0
1172	C57BL/6NCrl	TCPA0718Cre	MGI:98960	Wnt6	heterozygote	192	0	2	190	2	0	1.041666667	98.95833333	1.041666667
1173	C57BL/6NCrl	TCPA0703Cre	MGI:1858952	Arhgef5	homozygote	192	0	3	189	3	0	1.5625	98.4375	1.5625
1174	C57BL/6N	IP00004970a	MGI:2682952	Prdm10	heterozygote	187	4	5	178	9	2.139037433	2.673796791	95.18716578	4.812834225
1175	C57BL/6N	MUEZ	MGI:1915241	Nacc2	homozygote	227	0	10	217	10	0	4.405286344	95.59471366	4.405286344
1176	C57BL/6N	MDWE	MGI:107745	Dctn1	heterozygote	228	5	0	223	5	2.192982456	0	97.80701754	2.192982456
1177	C57BL/6NCrl	BL4881	MGI:1920910	Cabp4	homozygote	91	0	0	91	0	0	0	100	0
1178	C57BL/6NCrl	ET5048	MGI:1924375	Il33	homozygote	144	1	0	143	1	0.694444444	0	99.30555556	0.694444444
1179	C57BL/6NTac	H-PRKAB1-C09-TM1B	MGI:1336167	Prkab1	homozygote	183	3	8	172	11	1.639344262	4.371584699	93.98907104	6.010928962
1180	C57BL/6NTac	HMGU-HEPD0537_1_F06-1-1	MGI:1924657	Rab35	heterozygote	231	0	8	223	8	0	3.463203463	96.53679654	3.463203463
1181	C57BL/6N	MDGG	MGI:3606484	Kdm4d	homozygote	156	0	1	155	1	0	0.641025641	99.35897436	0.641025641
1182	C57BL/6N	MDTY	MGI:1925537	Rbsn	heterozygote	228	1	0	227	1	0.438596491	0	99.56140351	0.438596491
1183	C57BL/6NJ	JR18693	MGI:2151064	Strn3	heterozygote	197	1	9	187	10	0.507614213	4.568527919	94.92385787	5.076142132
1184	C57BL/6NJ	JR21115	MGI:1355311	Stag3	homozygote	130	6	6	118	12	4.615384615	4.615384615	90.76923077	9.230769231
1185	C57BL/6N	SCALB	MGI:893578	Scarb1	homozygote	177	2	6	169	8	1.129943503	3.389830508	95.48022599	4.519774011
1186	C57BL/6NCrl	BL3352	MGI:1917711	Crtc3	heterozygote	137	0	1	136	1	0	0.729927007	99.27007299	0.729927007
1187	C57BL/6NTac	H-HHIPL1-H04-TM1B	MGI:1919265	Hhipl1	homozygote	194	1	1	192	2	0.515463918	0.515463918	98.96907216	1.030927835
1188	C57BL/6NTac	H-ATP1A4-F02-TM1B	MGI:1351335	Atp1a4	homozygote	194	1	0	193	1	0.515463918	0	99.48453608	0.515463918
1189	C57BL/6NTac	RIKEN-Rnf10-A10_	MGI:1859162	Rnf10	homozygote	234	0	3	231	3	0	1.282051282	98.71794872	1.282051282
1190	C57BL/6N	Tmem132a EPD0111_5_B06	MGI:2147810	Tmem132a	heterozygote	167	3	3	161	6	1.796407186	1.796407186	96.40718563	3.592814371
1191	C57BL/6N	MUGQ	MGI:1913453	Lce1m	homozygote	219	1	0	218	1	0.456621005	0	99.543379	0.456621005
1192	C57BL/6NTac	H-Kdm8-A04-TM1B	MGI:1924285	Kdm8	heterozygote	221	0	5	216	5	0	2.262443439	97.73755656	2.262443439
1193	C57BL/6NCrl	TCPR0266_em2	MGI:1196458	Scarb2	homozygote	180	0	6	174	6	0	3.333333333	96.66666667	3.333333333
1194	C57BL/6N	IP00005590a	MGI:97180	Mapt	homozygote	158	0	8	150	8	0	5.063291139	94.93670886	5.063291139
1195	C57BL/6NCrl	TCPA0133Cre	MGI:700009	Sh3gl2	homozygote	193	0	14	179	14	0	7.25388601	92.74611399	7.25388601
1196	C57BL/6NCrl	TCPR0319_em1	MGI:1335088	Pstpip2	homozygote	109	1	3	105	4	0.917431193	2.752293578	96.33027523	3.669724771
1197	C57BL/6NJ	JR24325	MGI:1917115	A1cf	homozygote	77	0	3	74	3	0	3.896103896	96.1038961	3.896103896
1198	C57BL/6N	MEKM	MGI:1921713	Exoc3l2	homozygote	226	0	5	221	5	0	2.212389381	97.78761062	2.212389381
1199	C57BL/6N	MDNJ	MGI:99667	Syt1	heterozygote	228	0	8	220	8	0	3.50877193	96.49122807	3.50877193
1200	C57BL/6NCrl	TCPA0598Cre	MGI:2145950	Scrib	heterozygote	191	0	6	185	6	0	3.141361257	96.85863874	3.141361257
1201	C57BL/6NTac	H-Kcnj9-F04-TM1B	MGI:108007	Kcnj9	homozygote	207	0	0	207	0	0	0	100	0
1202	C57BL/6NJ	JR24675	MGI:2677271	Slc24a5	homozygote	104	0	11	93	11	0	10.57692308	89.42307692	10.57692308
1203	C57BL/6NTac	H-DICER1-H11-TM1B	MGI:2177178	Dicer1	heterozygote	194	0	8	186	8	0	4.12371134	95.87628866	4.12371134
1204	C57BL/6NCrl	BL3533	MGI:96668	Kcnc2	homozygote	161	0	0	161	0	0	0	100	0
1205	C57BL/6N	MEBY	MGI:1860493	Arhgef7	heterozygote	227	0	2	225	2	0	0.881057269	99.11894273	0.881057269
1206	C57BL/6N	MERR	MGI:2159407	Zcchc14	heterozygote	227	0	0	227	0	0	0	100	0
1207	C57BL/6NCrl	BL2327	MGI:1858430	Scarf2	homozygote	153	0	10	143	10	0	6.535947712	93.46405229	6.535947712
1208	C57BL/6NCrl	TCPA0048Cre	MGI:3588238	B020004J07Rik	homozygote	121	0	1	120	1	0	0.826446281	99.17355372	0.826446281
1209	C57BL/6NJ	JR24658	MGI:1921688	Clvs1	homozygote	172	0	8	164	8	0	4.651162791	95.34883721	4.651162791
1210	C57BL/6NTac	H-FLNB-F09-TM1B	MGI:2446089	Flnb	heterozygote	194	0	9	185	9	0	4.639175258	95.36082474	4.639175258
1211	C57BL/6NJ	JR22819	MGI:1919199	Cers5	homozygote	194	2	5	187	7	1.030927835	2.577319588	96.39175258	3.608247423
1212	C57BL/6NCrl	BL2388	MGI:2139080	Dzank1	homozygote	131	0	1	130	1	0	0.763358779	99.23664122	0.763358779
1213	C57BL/6N	MFTS	MGI:1889817	Repin1	homozygote	228	0	3	225	3	0	1.315789474	98.68421053	1.315789474
1214	C57BL/6N	MCKS	MGI:1931838	Dbn1	heterozygote	228	0	1	227	1	0	0.438596491	99.56140351	0.438596491
1215	C57BL/6NJ	JR22345	MGI:1915956	Rgp1	heterozygote	169	3	4	162	7	1.775147929	2.366863905	95.85798817	4.142011834
1216	C57BL/6NJ	JR18554	MGI:1934765	Gpnmb	homozygote	118	1	5	112	6	0.847457627	4.237288136	94.91525424	5.084745763
1217	C57BL/6NCrl	UCD-13532A-D11-1-1	MGI:1289288	Slc52a2	heterozygote	194	1	8	185	9	0.515463918	4.12371134	95.36082474	4.639175258
1218	C57BL/6N	IP00005029a	MGI:1914430	Yipf5	heterozygote	190	0	1	189	1	0	0.526315789	99.47368421	0.526315789
1219	C57BL/6N	MGGV	MGI:1206586	Bap1	heterozygote	228	1	2	225	3	0.438596491	0.877192982	98.68421053	1.315789474
1220	C57BL/6NJ	JR22101	MGI:1913653	Asf1a	heterozygote	200	3	7	190	10	1.5	3.5	95	5
1221	C57BL/6N	MDGP	MGI:97429	Oas1g	homozygote	227	0	2	225	2	0	0.881057269	99.11894273	0.881057269
1222	C57BL/6NCrl	TCPM0584Cre	MGI:109544	Aim1	heterozygote	191	3	9	179	12	1.570680628	4.712041885	93.71727749	6.282722513
1223	C57BL/6NCrl	TCPM0219Cre	MGI:1309478	Baz1a	homozygote	167	0	3	164	3	0	1.796407186	98.20359281	1.796407186
1224	C57BL/6NJ	JR22778	MGI:96828	Lrp1	heterozygote	199	1	12	186	13	0.502512563	6.030150754	93.46733668	6.532663317
1225	C57BL/6NJ	JR18594	MGI:2685307	H1fx	homozygote	126	3	10	113	13	2.380952381	7.936507937	89.68253968	10.31746032
1226	C57BL/6NCrl	TCPA0569Cre	MGI:108027	Ptprv	homozygote	192	0	3	189	3	0	1.5625	98.4375	1.5625
1227	C57BL/6NCrl	ET5105	MGI:88015	Ampd1	heterozygote	194	1	0	193	1	0.515463918	0	99.48453608	0.515463918
1228	C57BL/6N	METX	MGI:1915098	Ddx55	heterozygote	202	0	6	196	6	0	2.97029703	97.02970297	2.97029703
1229	C57BL/6NTac	GSF-EPD0363_5_D12-1-1	MGI:95634	Gad2	homozygote	39	0	6	33	6	0	15.38461538	84.61538462	15.38461538
1230	C57BL/6NCrl	BL3281	MGI:2142364	Hirip3	homozygote	144	0	12	132	12	0	8.333333333	91.66666667	8.333333333
1231	C57BL/6NJ	JR23665	MGI:1351334	Syn3	homozygote	98	0	20	78	20	0	20.40816327	79.59183673	20.40816327
1232	C57BL/6NCrl	BL3843	MGI:3528602	Ang6	homozygote	146	0	0	146	0	0	0	100	0
1233	C57BL/6N	MEFV	MGI:2139054	Gpr107	heterozygote	228	1	3	224	4	0.438596491	1.315789474	98.24561404	1.754385965
1234	C57BL/6N	MCZX	MGI:1098826	Coq4	heterozygote	227	1	1	225	2	0.440528634	0.440528634	99.11894273	0.881057269
1235	C57BL/6N	Ube2h_HEPD0679_4_B07-1	MGI:104632	Ube2h	heterozygote	180	0	2	178	2	0	1.111111111	98.88888889	1.111111111
1236	C57BL/6N	METDB	MGI:1914737	Dhx40	homozygote	174	2	1	171	3	1.149425287	0.574712644	98.27586207	1.724137931
1237	C57BL/6N	GSETB	MGI:1914803	Gstcd	homozygote	177	4	5	168	9	2.259887006	2.824858757	94.91525424	5.084745763
1238	C57BL/6NCrl	ET7871	MGI:1921293	Pex26	heterozygote	194	0	4	190	4	0	2.06185567	97.93814433	2.06185567
1239	C57BL/6N	E112JM8N4-2	MGI:3045314	4933430I17Rik	homozygote	140	0	4	136	4	0	2.857142857	97.14285714	2.857142857
1240	C57BL/6NTac	HMGU-EPD0234_4_G07-1-1	MGI:102772	Gbp2	homozygote	220	1	3	216	4	0.454545455	1.363636364	98.18181818	1.818181818
1241	C57BL/6NTac	H-C8B-E06-TM1B	MGI:88236	C8b	homozygote	196	0	2	194	2	0	1.020408163	98.97959184	1.020408163
1242	C57BL/6NTac	H-PCNXL3-H10-TM1B	MGI:1861733	Pcnxl3	homozygote	170	4	16	150	20	2.352941176	9.411764706	88.23529412	11.76470588
1243	C57BL/6N	MDYB	MGI:98931	Ezr	heterozygote	219	0	2	217	2	0	0.913242009	99.08675799	0.913242009
1244	C57BL/6NJ	JR18820	MGI:1913399	Sptssa	heterozygote	181	0	5	176	5	0	2.762430939	97.23756906	2.762430939
1245	C57BL/6N	MEVW	MGI:1921501	Ankrd9	homozygote	225	1	3	221	4	0.444444444	1.333333333	98.22222222	1.777777778
1246	C57BL/6NJ	JR21140	MGI:1341723	Kcnh3	heterozygote	177	0	2	175	2	0	1.129943503	98.8700565	1.129943503
1247	C57BL/6NCrl	BL2283	MGI:3039593	Tox3	heterozygote	194	0	4	190	4	0	2.06185567	97.93814433	2.06185567
1248	C57BL/6NTac	H-PPT2-G02-TM1B	MGI:1860075	Ppt2	homozygote	196	0	3	193	3	0	1.530612245	98.46938776	1.530612245
1249	C57BL/6NJ	JR25518	MGI:1917416	Lipn	homozygote	7	0	1	6	1	0	14.28571429	85.71428571	14.28571429
1250	C57BL/6NTac	H-Frs2-B06-TM1B-3	MGI:1100860	Frs2	heterozygote	207	0	1	206	1	0	0.483091787	99.51690821	0.483091787
1251	C57BL/6NJ	JR22419	MGI:2444266	Ube2o	heterozygote	194	2	6	186	8	1.030927835	3.092783505	95.87628866	4.12371134
1252	C57BL/6N	MCPD	MGI:96250	Hsp90aa1	homozygote	227	0	7	220	7	0	3.083700441	96.91629956	3.083700441
1253	C57BL/6N	MFBX	MGI:1919073	3300002A11Rik	homozygote	226	0	2	224	2	0	0.884955752	99.11504425	0.884955752
1254	C57BL/6N	MGEU	MGI:90168	Dcaf11	homozygote	202	1	1	200	2	0.495049505	0.495049505	99.00990099	0.99009901
1255	C57BL/6NCrl	BL3679	MGI:1915089	Gpsm1	homozygote	150	0	0	150	0	0	0	100	0
1256	C57BL/6NCrl	TCPA0041Cre	MGI:1923428	Coa5	heterozygote	193	0	3	190	3	0	1.554404145	98.44559585	1.554404145
1257	C57BL/6NTac	H-ZFP207-E04-TM1B	MGI:1340045	Zfp207	heterozygote	207	1	2	204	3	0.483091787	0.966183575	98.55072464	1.449275362
1258	C57BL/6NTac	HMGU-HEPD0612_1_H03-1-1	MGI:1921701	Pgs1	heterozygote	232	0	4	228	4	0	1.724137931	98.27586207	1.724137931
1259	C57BL/6N	MGES	MGI:96546	Il1r2	homozygote	38	0	0	38	0	0	0	100	0
1260	C57BL/6N	MFYJ	MGI:2685541	Wdtc1	homozygote	228	0	6	222	6	0	2.631578947	97.36842105	2.631578947
1261	C57BL/6NTac	H-Agl-E12-TM1B-2	MGI:1924809	Agl	heterozygote	199	1	1	197	2	0.502512563	0.502512563	98.99497487	1.005025126
1262	C57BL/6NTac	H-ELMOD1-E10-TM1B	MGI:3583900	Elmod1	homozygote	215	5	35	175	40	2.325581395	16.27906977	81.39534884	18.60465116
1263	C57BL/6NJ	JR24040	MGI:1336885	Cd84	homozygote	123	2	10	111	12	1.62601626	8.130081301	90.24390244	9.756097561
1264	C57BL/6NCrl	BL3463	MGI:96546	Il1r2	homozygote	161	0	0	161	0	0	0	100	0
1265	C57BL/6N	Fbxw9 EPD0485_1_H05-2	MGI:1915878	Fbxw9	heterozygote	128	0	0	128	0	0	0	100	0
1266	C57BL/6NJ	JR23423	MGI:1197013	Rasa3	heterozygote	202	0	3	199	3	0	1.485148515	98.51485149	1.485148515
1267	C57BL/6NCrl	BL2515	MGI:1915196	Spata6	homozygote	165	1	0	164	1	0.606060606	0	99.39393939	0.606060606
1268	C57BL/6N	MDJF	MGI:104967	Glg1	heterozygote	228	0	10	218	10	0	4.385964912	95.61403509	4.385964912
1269	C57BL/6NCrl	BL2547	MGI:3605069	Il20ra	homozygote	28	0	0	28	0	0	0	100	0
1270	C57BL/6NJ	JR23282	MGI:99841	Htr7	homozygote	30	0	3	27	3	0	10	90	10
1271	C57BL/6NCrl	BL4622	MGI:1921395	F13a1	homozygote	117	0	0	117	0	0	0	100	0
1272	C57BL/6NTac	H-Poln-C08-TM1B	MGI:2675617	Poln	homozygote	193	0	0	193	0	0	0	100	0
1273	C57BL/6N	IP00005450a	MGI:1932411	Tmem108	homozygote	169	0	5	164	5	0	2.958579882	97.04142012	2.958579882
1274	C57BL/6N	Fbxo27_cas9_del43-1	MGI:2685007	Fbxo27	homozygote	118	0	4	114	4	0	3.389830508	96.61016949	3.389830508
1275	C57BL/6NTac	Atp2a2	MGI:88110	Atp2a2	heterozygote	196	2	3	191	5	1.020408163	1.530612245	97.44897959	2.551020408
1276	C57BL/6N	MEWY	MGI:1918358	Ccdc122	heterozygote	226	0	5	221	5	0	2.212389381	97.78761062	2.212389381
1277	C57BL/6N	MFDF	MGI:1916599	1700008O03Rik	homozygote	228	3	2	223	5	1.315789474	0.877192982	97.80701754	2.192982456
1278	C57BL/6N	MFCR	MGI:2150302	Ddhd1	homozygote	228	7	3	218	10	3.070175439	1.315789474	95.61403509	4.385964912
1279	C57BL/6N	MCTQ	MGI:3512628	Cbx6	homozygote	228	0	15	213	15	0	6.578947368	93.42105263	6.578947368
1280	C57BL/6NCrl	BL2813	MGI:2385729	Mgl2	homozygote	148	0	1	147	1	0	0.675675676	99.32432432	0.675675676
1281	C57BL/6N	MUEL	MGI:2446239	Galnt18	homozygote	72	3	4	65	7	4.166666667	5.555555556	90.27777778	9.722222222
1282	C57BL/6N	MEGZ	MGI:88609	Cyp3a11	homozygote	228	0	2	226	2	0	0.877192982	99.12280702	0.877192982
1283	C57BL/6N	MDXN	MGI:1346871	Map2k7	heterozygote	228	0	3	225	3	0	1.315789474	98.68421053	1.315789474
1284	C57BL/6N	Usp16_HEPD0638_8_C08-1	MGI:1921362	Usp16	heterozygote	73	0	0	73	0	0	0	100	0
1285	C57BL/6N	IP00005785a	MGI:1298232	Gzmk	homozygote	40	0	1	39	1	0	2.5	97.5	2.5
1286	C57BL/6NCrl	BL1780	MGI:2442488	Podxl2	homozygote	113	0	0	113	0	0	0	100	0
1287	C57BL/6N	MGEL	MGI:1913946	Snx31	homozygote	228	0	0	228	0	0	0	100	0
1288	C57BL/6NCrl	ET7985	MGI:1339467	S100a6	heterozygote	123	0	0	123	0	0	0	100	0
1289	C57BL/6N	IP00004866a	MGI:3651534	Gm12258	homozygote	133	0	2	131	2	0	1.503759398	98.4962406	1.503759398
1290	C57BL/6N	MGEH	MGI:1925082	Tchp	homozygote	228	0	3	225	3	0	1.315789474	98.68421053	1.315789474
1291	C57BL/6NCrl	TCPA0696Cre	MGI:1914295	Riok2	heterozygote	123	0	0	123	0	0	0	100	0
1292	C57BL/6NJ	JR24570	MGI:1923566	Dnaaf2	heterozygote	111	0	3	108	3	0	2.702702703	97.2972973	2.702702703
1293	C57BL/6NJ	JR26242	MGI:2180781	Slc8b1	homozygote	150	1	0	149	1	0.666666667	0	99.33333333	0.666666667
1294	C57BL/6NTac	RIKEN-D1Pas1-D4_20120503	MGI:91842	D1Pas1	homozygote	229	0	0	229	0	0	0	100	0
1295	C57BL/6NTac	H-SDHC-B04-TM1B	MGI:1913302	Sdhc	heterozygote	180	0	0	180	0	0	0	100	0
1296	C57BL/6N	PARKB	MGI:1336167	Prkab1	homozygote	177	0	3	174	3	0	1.694915254	98.30508475	1.694915254
1297	C57BL/6NJ	JR25183	MGI:3584513	Fdxacb1	homozygote	169	0	2	167	2	0	1.183431953	98.81656805	1.183431953
1298	C57BL/6N;C57BL/6NTac	CHIPB	MGI:1913950	Chmp3	heterozygote	174	0	0	174	0	0	0	100	0
1299	C57BL/6NJ	JR21449	MGI:103226	Cox7c	heterozygote	181	2	2	177	4	1.104972376	1.104972376	97.79005525	2.209944751
1300	C57BL/6NJ	JR24155	MGI:1929713	BC100451	homozygote	7	0	0	7	0	0	0	100	0
1301	C57BL/6NTac	H-Afmid-A07-TM1B	MGI:2448704	Afmid	homozygote	219	0	1	218	1	0	0.456621005	99.543379	0.456621005
1302	C57BL/6NTac	HMGU-HEPD0779_6_E06-1-1	MGI:1913310	Cystm1	homozygote	47	3	11	33	14	6.382978723	23.40425532	70.21276596	29.78723404
1303	C57BL/6N	MGCY	MGI:1919570	Kif1bp	heterozygote	228	0	1	227	1	0	0.438596491	99.56140351	0.438596491
1304	C57BL/6NJ	JR18622	MGI:1916889	Exosc8	heterozygote	67	0	1	66	1	0	1.492537313	98.50746269	1.492537313
1305	C57BL/6N	MUBV	MGI:2181068	Klf17	homozygote	228	0	1	227	1	0	0.438596491	99.56140351	0.438596491
1306	C57BL/6NCrl	TCPA0158Cre	MGI:1921499	Lrrc2	homozygote	192	0	0	192	0	0	0	100	0
1307	C57BL/6NTac	H-DAAM1-C09-TM1B	MGI:1914596	Daam1	heterozygote	194	2	2	190	4	1.030927835	1.030927835	97.93814433	2.06185567
1308	C57BL/6NTac	H-ATG3-G06-TM1B	MGI:1915091	Atg3	heterozygote	207	0	1	206	1	0	0.483091787	99.51690821	0.483091787
1309	C57BL/6NTac	RIKEN-Slc2a2-B08_	MGI:1095438	Slc2a2	heterozygote	205	0	1	204	1	0	0.487804878	99.51219512	0.487804878
1310	C57BL/6NCrl	BL3033	MGI:1347361	Mmp23	homozygote	136	0	0	136	0	0	0	100	0
1311	C57BL/6NCrl	ET8696	MGI:2442479	Elfn1	homozygote	117	0	0	117	0	0	0	100	0
1312	C57BL/6N	PDELB	MGI:97523	Pde1b	homozygote	191	0	2	189	2	0	1.047120419	98.95287958	1.047120419
1313	C57BL/6NJ	JR25639	MGI:95908	Pfdn6	heterozygote	153	0	1	152	1	0	0.653594771	99.34640523	0.653594771
1314	C57BL/6NTac	H-Furin-A12-TM1B	MGI:97513	Furin	heterozygote	222	1	3	218	4	0.45045045	1.351351351	98.1981982	1.801801802
1315	C57BL/6NJ	JR18570	MGI:1920149	Macrod2	homozygote	209	8	20	181	28	3.827751196	9.56937799	86.60287081	13.39712919
1316	C57BL/6NCrl	TCPR0307_em1	MGI:2444889	L3mbtl4	homozygote	135	0	3	132	3	0	2.222222222	97.77777778	2.222222222
1317	C57BL/6NJ	JR23019	MGI:3642995	Vsig8	homozygote	202	0	8	194	8	0	3.96039604	96.03960396	3.96039604
1318	129/Sv_C57BL/6	Tp53	MGI:1926609	Trp53inp1	homozygote	24	0	0	24	0	0	0	100	0
1319	C57BL/6NJ	JR18637	MGI:1921580	Dnajc14	homozygote	102	1	8	93	9	0.980392157	7.843137255	91.17647059	8.823529412
1320	C57BL/6NCrl	BL4373	MGI:108031	Gpr65	homozygote	117	0	0	117	0	0	0	100	0
1321	C57BL/6N	MUCX	MGI:2685062	Catip	homozygote	73	0	1	72	1	0	1.369863014	98.63013699	1.369863014
1322	C57BL/6N	MEAW	MGI:1916865	Rab15	homozygote	228	0	3	225	3	0	1.315789474	98.68421053	1.315789474
1323	C57BL/6N	MELE	MGI:2144506	Rundc1	heterozygote	227	0	2	225	2	0	0.881057269	99.11894273	0.881057269
1324	C57BL/6N	ICS-HEPD0531_3_B10-1	MGI:1918180	Nol8	heterozygote	187	2	5	180	7	1.069518717	2.673796791	96.25668449	3.743315508
1325	C57BL/6NJ	JR18607	MGI:2446136	Arrdc1	homozygote	194	8	5	181	13	4.12371134	2.577319588	93.29896907	6.701030928
1326	C57BL/6N	MEEV	MGI:1277959	Dlg4	homozygote	228	4	7	217	11	1.754385965	3.070175439	95.1754386	4.824561404
1327	129SV	mPtpg	MGI:1921802	Nipal3	homozygote	83	0	1	82	1	0	1.204819277	98.79518072	1.204819277
1328	C57BL/6N	MCMM	MGI:1913486	1500011B03Rik	homozygote	228	1	2	225	3	0.438596491	0.877192982	98.68421053	1.315789474
1329	C57BL/6NCrl	BL5098	MGI:98839	Prss1	homozygote	88	0	0	88	0	0	0	100	0
1330	C57BL/6NCrl	BL1842	MGI:2179430	Klhl8	homozygote	125	1	1	123	2	0.8	0.8	98.4	1.6
1331	C57BL/6NJ	JR24353	MGI:1277991	Dach1	heterozygote	188	1	5	182	6	0.531914894	2.659574468	96.80851064	3.191489362
1332	C57BL/6NCrl	BL4068	MGI:2385228	Tmem119	homozygote	120	0	2	118	2	0	1.666666667	98.33333333	1.666666667
1333	C57BL/6NJ	JR25572	MGI:3043305	Neurl2	homozygote	162	2	1	159	3	1.234567901	0.617283951	98.14814815	1.851851852
1334	C57BL/6NTac	H-EFCAB11-A03-TM1B	MGI:1926017	Efcab11	homozygote	194	1	1	192	2	0.515463918	0.515463918	98.96907216	1.030927835
1335	C57BL/6NCrl	TCPM0565Cre	MGI:107416	Supt4a	heterozygote	192	1	8	183	9	0.520833333	4.166666667	95.3125	4.6875
1336	C57BL/6NCrl	UCD-EPD0177_1_E09-1-1	MGI:2385276	Kctd15	heterozygote	193	1	2	190	3	0.518134715	1.03626943	98.44559585	1.554404145
1337	C57BL/6NCrl	BL2596-1	MGI:1919918	Skida1	heterozygote	193	1	2	190	3	0.518134715	1.03626943	98.44559585	1.554404145
1338	C57BL/6	DLG3	MGI:1353651	Gnl3	homozygote	70	1	0	69	1	1.428571429	0	98.57142857	1.428571429
1339	C57BL/6NTac	H-Creld2-F05-TM1B	MGI:1923987	Creld2	homozygote	223	0	0	223	0	0	0	100	0
1340	C57BL/6NJ	JR25179	MGI:99218	Cdh4	homozygote	109	0	1	108	1	0	0.917431193	99.08256881	0.917431193
1341	C57BL/6N	IP00005408a	MGI:105084	Satb1	heterozygote	199	1	1	197	2	0.502512563	0.502512563	98.99497487	1.005025126
1342	C57BL/6N	mirKO_ES_PuDtk_5G1-1	MGI:3619332	Mir320	heterozygote	110	0	0	110	0	0	0	100	0
1343	C57BL/6N	Usp47 EPD0676_2_C08-1	MGI:1922246	Usp47	homozygote	141	13	3	125	16	9.219858156	2.127659574	88.65248227	11.34751773
1344	C57BL/6NCrl	ET8221	MGI:2146785	Gpsm3	homozygote	150	0	0	150	0	0	0	100	0
1345	C57BL/6NCrl	ET7963	MGI:1328326	Wisp2	homozygote	157	0	0	157	0	0	0	100	0
1346	C57BL/6NCrl	BL1437	MGI:2141505	Parp11	homozygote	138	0	0	138	0	0	0	100	0
1347	C57BL/6NJ	JR26170	MGI:2143698	Vezt	heterozygote	153	0	6	147	6	0	3.921568627	96.07843137	3.921568627
1348	C57BL/6NTac	GSF-EPD0156_1_B01-1-1	MGI:102805	Entpd1	homozygote	93	1	2	90	3	1.075268817	2.150537634	96.77419355	3.225806452
1349	C57BL/6N	MCZT	MGI:109424	Abca4	homozygote	228	0	2	226	2	0	0.877192982	99.12280702	0.877192982
1350	C57BL/6NCrl	BL3599	MGI:1855699	Vti1a	homozygote	156	0	6	150	6	0	3.846153846	96.15384615	3.846153846
1351	C57BL/6NJ	JR24185	MGI:101784	Nes	homozygote	204	2	5	197	7	0.980392157	2.450980392	96.56862745	3.431372549
1352	C57BL/6NJ	JR23660	MGI:1922830	Zbtb4	homozygote	180	0	10	170	10	0	5.555555556	94.44444444	5.555555556
1353	C57BL/6N	MFSN	MGI:1309993	Krt31	homozygote	202	1	1	200	2	0.495049505	0.495049505	99.00990099	0.99009901
1354	C57BL/6N	MDSB	MGI:1341155	Gldc	heterozygote	226	0	3	223	3	0	1.327433628	98.67256637	1.327433628
1355	C57BL/6N	MEWH	MGI:2139365	Abtb2	homozygote	227	1	2	224	3	0.440528634	0.881057269	98.6784141	1.321585903
1356	C57BL/6N	RICMB	MGI:1922687	1700006E09Rik	homozygote	151	0	5	146	5	0	3.311258278	96.68874172	3.311258278
1357	C57BL/6N	MUEF	MGI:107688	Kif3b	heterozygote	228	5	6	217	11	2.192982456	2.631578947	95.1754386	4.824561404
1358	C57BL/6NJ	JR24406	MGI:1929742	Timm22	heterozygote	188	4	5	179	9	2.127659574	2.659574468	95.21276596	4.787234043
1359	C57BL/6N	MEMPB	MGI:109320	Mmp15	homozygote	175	0	2	173	2	0	1.142857143	98.85714286	1.142857143
1360	C57BL/6NTac	H4345-HEPD0652_2_E10-1	MGI:3039618	Zbtb24	heterozygote	226	0	8	218	8	0	3.539823009	96.46017699	3.539823009
1361	C57BL/6NCrl	BL2970	MGI:2685625	Zdhhc23	homozygote	144	0	5	139	5	0	3.472222222	96.52777778	3.472222222
1362	C57BL/6NJ	JR21142	MGI:2444417	Sh3tc2	homozygote	132	0	6	126	6	0	4.545454545	95.45454545	4.545454545
1363	C57BL/6NJ	JR26819	MGI:1920831	Stk36	heterozygote	54	1	1	52	2	1.851851852	1.851851852	96.2962963	3.703703704
1364	C57BL/6NTac	H-MMRN1-G03-TM1B	MGI:1918195	Mmrn1	homozygote	207	1	1	205	2	0.483091787	0.483091787	99.03381643	0.966183575
1365	C57BL/6NJ	JR23424	MGI:1913433	Sptssb	homozygote	159	0	1	158	1	0	0.628930818	99.37106918	0.628930818
1366	C57BL/6N;C57BL/6NTac	EMELB	MGI:3576783	Eme1	homozygote	141	0	0	141	0	0	0	100	0
1367	C57BL/6NCrl	BL2350	MGI:1353498	Slc25a3	heterozygote	165	0	0	165	0	0	0	100	0
1368	C57BL/6N	MDDR	MGI:98227	Sag	homozygote	227	1	8	218	9	0.440528634	3.524229075	96.03524229	3.964757709
1369	C57BL/6NCrl	BL4731	MGI:1202717	Psen1	heterozygote	83	0	0	83	0	0	0	100	0
1370	C57BL/6NJ	JR18578	MGI:97887	Rdx	heterozygote	96	0	0	96	0	0	0	100	0
1371	C57BL/6NCrl	ET8208	MGI:102717	Crybb3	homozygote	127	0	0	127	0	0	0	100	0
1372	C57BL/6NJ	JR24979	MGI:1918742	Bbs7	heterozygote	187	0	3	184	3	0	1.604278075	98.39572193	1.604278075
1373	C57BL/6N	MUCD	MGI:2442177	Pced1a	homozygote	228	0	0	228	0	0	0	100	0
1374	C57BL/6NJ	JR21751	MGI:108384	Btg2	homozygote	177	0	6	171	6	0	3.389830508	96.61016949	3.389830508
1375	C57BL/6N	MERP	MGI:2664357	Dsg1b	homozygote	193	3	7	183	10	1.554404145	3.626943005	94.81865285	5.18134715
1376	C57BL/6NCrl	BL4264	MGI:108011	Nobox	heterozygote	91	0	2	89	2	0	2.197802198	97.8021978	2.197802198
1377	C57BL/6NCrl	BL2489	MGI:101878	Ccl8	homozygote	165	0	0	165	0	0	0	100	0
1378	C57BL/6J	M076C04	MGI:1915372	Nkain4	homozygote	65	0	1	64	1	0	1.538461538	98.46153846	1.538461538
1379	C57BL/6N	MDUJ	MGI:2136890	Setd4	homozygote	228	1	3	224	4	0.438596491	1.315789474	98.24561404	1.754385965
1380	C57BL/6N	METC	MGI:1891704	Hbs1l	homozygote	226	1	21	204	22	0.442477876	9.292035398	90.26548673	9.734513274
1381	C57BL/6N	MGBF	MGI:1919782	Sap130	heterozygote	228	4	3	221	7	1.754385965	1.315789474	96.92982456	3.070175439
1382	C57BL/6N	MDYY	MGI:1329016	Sel1l	heterozygote	228	1	2	225	3	0.438596491	0.877192982	98.68421053	1.315789474
1383	C57BL/6NCrl	BL3001	MGI:1917270	Ino80b	heterozygote	143	0	1	142	1	0	0.699300699	99.3006993	0.699300699
1384	C57BL/6N	Cyp3a41b_EPD0639_3_F06-1	MGI:3714859	Cyp3a41b	heterozygote	225	0	1	224	1	0	0.444444444	99.55555556	0.444444444
1385	C57BL/6NJ	JR23419	MGI:1930943	Rrad	homozygote	56	0	0	56	0	0	0	100	0
1386	C57BL/6NTac	H-RNF10-A10-TM1B	MGI:1859162	Rnf10	homozygote	207	2	16	189	18	0.966183575	7.729468599	91.30434783	8.695652174
1387	C57BL/6NJ	JR24154	MGI:1932075	Agpat1	heterozygote	106	0	1	105	1	0	0.943396226	99.05660377	0.943396226
1388	C57BL/6NCrl	BL3483	MGI:101875	Thpo	homozygote	144	0	4	140	4	0	2.777777778	97.22222222	2.777777778
1389	C57BL/6NJ	JR18638	MGI:1916814	Nmrk2	homozygote	207	0	4	203	4	0	1.93236715	98.06763285	1.93236715
1390	C57BL/6N	MEFU	MGI:2153044	Elmo1	homozygote	227	3	9	215	12	1.321585903	3.964757709	94.71365639	5.286343612
1391	C57BL/6NTac	HMGU-HEPD0792_2_A11-1-1	MGI:95491	Fbp2	heterozygote	211	0	7	204	7	0	3.317535545	96.68246445	3.317535545
1392	C57BL/6NCrl	BL1367	MGI:2387599	Prr15l	homozygote	147	0	1	146	1	0	0.680272109	99.31972789	0.680272109
1393	C57BL/6NTac	H-COQ2-F02-TM1B	MGI:1919133	Coq2	heterozygote	194	1	6	187	7	0.515463918	3.092783505	96.39175258	3.608247423
1394	C57BL/6N	MDKX	MGI:88135	Tff1	homozygote	228	0	6	222	6	0	2.631578947	97.36842105	2.631578947
1395	C57BL/6N	SNRBB	MGI:1913868	Snrnp27	heterozygote	166	0	2	164	2	0	1.204819277	98.79518072	1.204819277
1396	C57BL/6NJ	JR25475	MGI:1923023	Adad2	homozygote	132	0	8	124	8	0	6.060606061	93.93939394	6.060606061
1397	C57BL/6N	Usp39_HEPD0763_5_C04-1	MGI:107622	Usp39	heterozygote	199	0	4	195	4	0	2.010050251	97.98994975	2.010050251
1398	C57BL/6NCrl	BL3658	MGI:1328357	Unc119	homozygote	141	0	1	140	1	0	0.709219858	99.29078014	0.709219858
1399	C57BL/6N	MEFL	MGI:1917672	Ints2	heterozygote	228	0	0	228	0	0	0	100	0
1400	C57BL/6NTac	H-CHRNA7-E08-TM1B	MGI:99779	Chrna7	homozygote	194	0	4	190	4	0	2.06185567	97.93814433	2.06185567
1401	C57BL/6N	IP00005112a	MGI:2153070	Synpo2	heterozygote	156	0	0	156	0	0	0	100	0
1402	C57BL/6NTac	RIKEN-Psmf1-E09_	MGI:1346072	Psmf1	heterozygote	208	0	1	207	1	0	0.480769231	99.51923077	0.480769231
1403	C57BL/6NCrl	ET8307	MGI:1925662	3110062M04Rik	homozygote	154	0	0	154	0	0	0	100	0
1404	C57BL/6NCrl	ET10154	MGI:2675492	Adig	homozygote	117	0	1	116	1	0	0.854700855	99.14529915	0.854700855
1405	C57BL/6N	BC049715_DEPD00526_5_F01	MGI:3605234	BC049715	homozygote	50	0	0	50	0	0	0	100	0
1406	C57BL/6NCrl	BL1380	MGI:1921471	Tex37	homozygote	116	1	0	115	1	0.862068966	0	99.13793103	0.862068966
1407	C57BL/6NCrl	ET8255	MGI:1913558	Mplkip	homozygote	127	0	2	125	2	0	1.57480315	98.42519685	1.57480315
1408	C57BL/6NCrl	BL3866	MGI:3028577	Arl5c	homozygote	160	0	0	160	0	0	0	100	0
1409	C57BL/6N	ARHHB	MGI:2673998	Arhgap33	heterozygote	176	1	1	174	2	0.568181818	0.568181818	98.86363636	1.136363636
1410	C57BL/6NCrl	TCPA0127Cre	MGI:2140873	Ttc28	homozygote	88	0	13	75	13	0	14.77272727	85.22727273	14.77272727
1411	C57BL/6N	IP00005224a	MGI:88562	Ctsd	heterozygote	114	0	2	112	2	0	1.754385965	98.24561404	1.754385965
1412	C57BL/6N	MFXR	MGI:108072	Traf6	heterozygote	227	0	2	225	2	0	0.881057269	99.11894273	0.881057269
1413	C57BL/6N	MUCM	MGI:1859162	Rnf10	homozygote	227	3	11	213	14	1.321585903	4.845814978	93.83259912	6.167400881
1414	C57BL/6N	MEPG	MGI:1924134	Cyfip2	heterozygote	227	1	2	224	3	0.440528634	0.881057269	98.6784141	1.321585903
1415	C57BL/6NTac	H-PRKAB2-C09-TM1B	MGI:1336185	Prkab2	heterozygote	190	0	4	186	4	0	2.105263158	97.89473684	2.105263158
1416	C57BL/6N	IP00005750a	MGI:1340806	Parp1	homozygote	22	0	2	20	2	0	9.090909091	90.90909091	9.090909091
1417	C57BL/6NCrl	ET9199	MGI:1888712	Ppbp	homozygote	140	0	0	140	0	0	0	100	0
1418	C57BL/6N	MFGV	MGI:1922033	Fbf1	homozygote	64	0	6	58	6	0	9.375	90.625	9.375
1419	C57BL/6NTac	RIKEN-N01992P1_C_198W_F10	MGI:109523	Trpc6	homozygote	210	0	0	210	0	0	0	100	0
1420	C57BL/6NTac	HMGU-HEPD0702_3_G05-1-1	MGI:1914457	Lsm1	heterozygote	228	2	5	221	7	0.877192982	2.192982456	96.92982456	3.070175439
1421	C57BL/6N	MFDS	MGI:1098547	Nhp2	heterozygote	228	4	3	221	7	1.754385965	1.315789474	96.92982456	3.070175439
1422	C57BL/6NJ	JR25732	MGI:1096879	Fxn	heterozygote	188	1	1	186	2	0.531914894	0.531914894	98.93617021	1.063829787
1423	C57BL/6N	E105JM8N4-70	MGI:1915392	Ino80	heterozygote	166	0	1	165	1	0	0.602409639	99.39759036	0.602409639
1424	C57BL/6N	IP00005194a	MGI:1859217	Dnal4	heterozygote	158	1	2	155	3	0.632911392	1.265822785	98.10126582	1.898734177
1425	C57BL/6N	MDKZ	MGI:1353495	Slc25a4	homozygote	228	4	11	213	15	1.754385965	4.824561404	93.42105263	6.578947368
1426	C57BL/6NCrl	BL1672	MGI:1930788	Arl10	homozygote	121	0	1	120	1	0	0.826446281	99.17355372	0.826446281
1427	C57BL/6NCrl	BL3175	MGI:3608416	Elfn2	homozygote	135	1	6	128	7	0.740740741	4.444444444	94.81481481	5.185185185
1428	C57BL/6NJ	JR18645	MGI:104750	Nrcam	heterozygote	75	0	0	75	0	0	0	100	0
1429	C57BL/6NJ	JR24947	MGI:1916835	Hfe2	homozygote	147	0	4	143	4	0	2.721088435	97.27891156	2.721088435
1430	C57BL/6N	MUBN	MGI:1928378	Dhodh	heterozygote	228	1	1	226	2	0.438596491	0.438596491	99.12280702	0.877192982
1431	C57BL/6N	MDDP	MGI:1917682	Rufy2	homozygote	228	0	5	223	5	0	2.192982456	97.80701754	2.192982456
1432	C57BL/6NJ	JR23664	MGI:1924127	Rab36	homozygote	212	3	7	202	10	1.41509434	3.301886792	95.28301887	4.716981132
1433	C57BL/6N	RIBBB	MGI:3612701	Spdye4b	homozygote	177	2	1	174	3	1.129943503	0.564971751	98.30508475	1.694915254
1434	C57BL/6N	PRDM14 E12	MGI:3588194	Prdm14	homozygote	150	4	4	142	8	2.666666667	2.666666667	94.66666667	5.333333333
1435	C57BL/6NCrl	UCD-13748A-B6-2-1	MGI:1913711	Ptpmt1	heterozygote	195	0	1	194	1	0	0.512820513	99.48717949	0.512820513
1436	C57BL/6NCrl	BL4145	MGI:1919107	Slc17a9	homozygote	136	0	1	135	1	0	0.735294118	99.26470588	0.735294118
1437	C57BL/6NCrl	BL4146	MGI:1328368	Cdk9	heterozygote	141	1	4	136	5	0.709219858	2.836879433	96.45390071	3.546099291
1438	C57BL/6NJ	JR25265	MGI:3028075	Foxi2	homozygote	173	0	4	169	4	0	2.312138728	97.68786127	2.312138728
1439	C57BL/6NJ	JR23599	MGI:97279	Nat1	homozygote	194	2	2	190	4	1.030927835	1.030927835	97.93814433	2.06185567
1440	C57BL/6N	CDDXB	MGI:1922145	Ccdc181	homozygote	167	0	0	167	0	0	0	100	0
1441	C57BL/6N	MGEG	MGI:2138939	Nat10	heterozygote	228	0	1	227	1	0	0.438596491	99.56140351	0.438596491
1442	C57BL/6NCrl	BL4230	MGI:88340	Cd5	homozygote	117	0	4	113	4	0	3.418803419	96.58119658	3.418803419
1443	C57BL/6NCrl	BL2424	MGI:1891351	Spock2	homozygote	165	0	3	162	3	0	1.818181818	98.18181818	1.818181818
1444	C57BL/6N	MDLY	MGI:1928375	Arpc3	heterozygote	226	0	0	226	0	0	0	100	0
1445	C57BL/6NJ	JR18572	MGI:1098222	Resp18	homozygote	115	3	1	111	4	2.608695652	0.869565217	96.52173913	3.47826087
1446	C57BL/6NTac	H4336-HEPD0563_6_G06-1	MGI:104630	Wars	heterozygote	131	1	13	117	14	0.763358779	9.923664122	89.3129771	10.6870229
1447	C57BL/6NCrl	BL4215	MGI:1346013	Bves	homozygote	86	0	1	85	1	0	1.162790698	98.8372093	1.162790698
1448	C57BL/6N	MFZQ	MGI:894679	Bach2	homozygote	228	1	7	220	8	0.438596491	3.070175439	96.49122807	3.50877193
1449	C57BL/6NTac	H-GDF15-B10-TM1B	MGI:1346047	Gdf15	homozygote	207	0	2	205	2	0	0.966183575	99.03381643	0.966183575
1450	C57BL/6NCrl	BL2479	MGI:1922464	Ccdc33	homozygote	150	0	1	149	1	0	0.666666667	99.33333333	0.666666667
1451	C57BL/6NJ	JR24279	MGI:1355321	Chek2	homozygote	124	0	3	121	3	0	2.419354839	97.58064516	2.419354839
1452	C57BL/6NCrl	BL1297	MGI:1855696	Tslp	homozygote	147	0	0	147	0	0	0	100	0
1453	C57BL/6N	A07-1	MGI:109282	Speg	heterozygote	59	0	0	59	0	0	0	100	0
1454	C57BL/6NCrl	TCPA0699Cre	MGI:105064	Slc9a3	heterozygote	191	4	6	181	10	2.094240838	3.141361257	94.76439791	5.235602094
1455	C57BL/6NJ	JR24409	MGI:107976	Slc8a3	homozygote	101	1	4	96	5	0.99009901	3.96039604	95.04950495	4.95049505
1456	C57BL/6NJ	JR24425	MGI:99595	Arf2	homozygote	101	0	3	98	3	0	2.97029703	97.02970297	2.97029703
1457	C57BL/6NTac	GSF-HEPD0538_7_A07-1-2	MGI:1270128	Usp12	homozygote	226	1	7	218	8	0.442477876	3.097345133	96.46017699	3.539823009
1458	C57BL/6NTac	Ethe1	MGI:1913321	Ethe1	heterozygote	207	0	1	206	1	0	0.483091787	99.51690821	0.483091787
1459	C57BL/6N	Usp10_N01994P1_W199C5-1	MGI:894652	Usp10	heterozygote	146	0	3	143	3	0	2.054794521	97.94520548	2.054794521
1460	C57BL/6NCrl	TCPM0208Cre	MGI:2154658	Ubox5	homozygote	194	0	1	193	1	0	0.515463918	99.48453608	0.515463918
1461	C57BL/6NJ	JR18634	MGI:96274	Htr1b	heterozygote	109	1	6	102	7	0.917431193	5.504587156	93.57798165	6.422018349
1462	C57BL/6NCrl	TCPR0321_em3	MGI:1921597	Tldc1	homozygote	141	0	1	140	1	0	0.709219858	99.29078014	0.709219858
1463	C57BL/6N	MUAT	MGI:1918035	Dennd1c	homozygote	226	1	2	223	3	0.442477876	0.884955752	98.67256637	1.327433628
1464	C57BL/6NJ	JR23411	MGI:1347061	Abcg2	heterozygote	213	6	2	205	8	2.816901408	0.938967136	96.24413146	3.755868545
1465	C57BL/6NJ	JR25814	MGI:103258	Adad1	heterozygote	137	4	1	132	5	2.919708029	0.729927007	96.35036496	3.649635036
1466	C57BL/6NTac	H-Lta4H-B01-TM1B	MGI:96836	Lta4h	homozygote	194	0	3	191	3	0	1.546391753	98.45360825	1.546391753
1467	C57BL/6NCrl	TCPR0237_em7	MGI:1917678	Polr3b	heterozygote	135	0	1	134	1	0	0.740740741	99.25925926	0.740740741
1468	C57BL/6NTac	H-CTNNBIP1-G10-Tm1B	MGI:1915756	Ctnnbip1	heterozygote	184	0	2	182	2	0	1.086956522	98.91304348	1.086956522
1469	C57BL/6NJ	JR21485	MGI:88476	Cp	homozygote	195	0	13	182	13	0	6.666666667	93.33333333	6.666666667
1470	C57BL/6NCrl	BL3140	MGI:2147658	Afap1l2	homozygote	161	1	12	148	13	0.621118012	7.453416149	91.92546584	8.074534161
1471	C57BL/6N	MEYD	MGI:1916351	Ydjc	homozygote	227	0	7	220	7	0	3.083700441	96.91629956	3.083700441
1472	C57BL/6NJ	JR25186	MGI:1927222	Diaph3	heterozygote	204	2	6	196	8	0.980392157	2.941176471	96.07843137	3.921568627
1473	C57BL/6NTac	H4340-HEPD0615_1_A11-1	MGI:1923757	Aoc1	homozygote	130	2	13	115	15	1.538461538	10	88.46153846	11.53846154
1474	C57BL/6N	MEDY	MGI:1921258	Arsg	homozygote	227	0	3	224	3	0	1.321585903	98.6784141	1.321585903
1475	C57BL/6NCrl	TCPA0159Cre	MGI:107448	Lyst	homozygote	188	1	4	183	5	0.531914894	2.127659574	97.34042553	2.659574468
1476	C57BL/6N	MFFN	MGI:1859660	Atp8b2	heterozygote	226	0	0	226	0	0	0	100	0
1477	C57BL/6NCrl	BL4318	MGI:104797	Lta	homozygote	126	0	6	120	6	0	4.761904762	95.23809524	4.761904762
1478	C57BL/6NTac	H-MARVELD2-G11-TM1B	MGI:2446166	Marveld2	homozygote	195	0	10	185	10	0	5.128205128	94.87179487	5.128205128
1479	C57BL/6NJ	JR18568	MGI:1929676	Prokr1	homozygote	177	0	2	175	2	0	1.129943503	98.8700565	1.129943503
1480	C57BL/6NTac	H-REL-D10-TM1B	MGI:97897	Rel	homozygote	194	1	1	192	2	0.515463918	0.515463918	98.96907216	1.030927835
1481	C57BL/6NCrl	ET8296	MGI:1921337	Slc7a13	homozygote	161	0	1	160	1	0	0.621118012	99.37888199	0.621118012
1482	C57BL/6N	Paqr6 <EPD0490_5_C10>-1	MGI:1916207	Paqr6	homozygote	175	0	4	171	4	0	2.285714286	97.71428571	2.285714286
1483	C57BL/6NTac	H-PKN1-D06-TM1B	MGI:108022	Pkn1	homozygote	196	1	9	186	10	0.510204082	4.591836735	94.89795918	5.102040816
1484	C57BL/6NCrl	BL3586	MGI:1858233	Nphp1	homozygote	160	0	1	159	1	0	0.625	99.375	0.625
1485	C57BL/6NTac	H-WHSC1L1-G02-TM1B	MGI:2142581	Whsc1l1	heterozygote	97	1	2	94	3	1.030927835	2.06185567	96.90721649	3.092783505
1486	C57BL/6NCrl	BL4409	MGI:1921714	Zswim5	homozygote	117	0	3	114	3	0	2.564102564	97.43589744	2.564102564
1487	C57BL/6NTac	GSF-HEPD0534_5_A02-1-1	MGI:1929471	Myoz1	homozygote	219	0	4	215	4	0	1.826484018	98.17351598	1.826484018
1488	C57BL/6N	MDHP	MGI:3650473	Gm13547	homozygote	228	0	4	224	4	0	1.754385965	98.24561404	1.754385965
1489	C57BL/6N	MDEY	MGI:109620	Arvcf	homozygote	228	0	6	222	6	0	2.631578947	97.36842105	2.631578947
1490	C57BL/6N	Adamts13 EPD0423_2_B08 HOM	MGI:2685556	Adamts13	homozygote	151	0	1	150	1	0	0.662251656	99.33774834	0.662251656
1491	C57BL/6N	IP00005903a	MGI:1922647	Arhgap24	homozygote	138	1	1	136	2	0.724637681	0.724637681	98.55072464	1.449275362
1492	C57BL/6N	MDZE	MGI:1344394	Lamc3	homozygote	228	0	1	227	1	0	0.438596491	99.56140351	0.438596491
1493	C57BL/6N	MFUH	MGI:2181962	Acer1	homozygote	228	0	12	216	12	0	5.263157895	94.73684211	5.263157895
1494	C57BL/6N	MFYG	MGI:3648209	Gm5544	heterozygote	202	0	0	202	0	0	0	100	0
1495	C57BL/6NTac	RIKEN-DEPD00503_4_A06	MGI:2158015	Rln3	homozygote	230	0	5	225	5	0	2.173913043	97.82608696	2.173913043
1496	C57BL/6NJ	JR25382	MGI:1333745	Snapin	heterozygote	93	0	2	91	2	0	2.150537634	97.84946237	2.150537634
1497	C57BL/6NCrl	TCPR0315_em2	MGI:2152819	B3galt6	heterozygote	180	0	1	179	1	0	0.555555556	99.44444444	0.555555556
1498	C57BL/6N	Bnip1_EPD0880_1_E06	MGI:109328	Bnip1	heterozygote	100	0	0	100	0	0	0	100	0
1499	C57BL/6N	IP00004929a	MGI:2182607	Sdsl	homozygote	154	0	0	154	0	0	0	100	0
1500	C57BL/6NCrl	UCD-15851A-C9-2-1	MGI:1922814	Rsph9	heterozygote	168	0	1	167	1	0	0.595238095	99.4047619	0.595238095
1501	C57BL/6NCrl	BL3102	MGI:2444286	Zzef1	homozygote	105	0	1	104	1	0	0.952380952	99.04761905	0.952380952
1502	C57BL/6N	MDCM	MGI:1194894	Gpc5	homozygote	228	0	2	226	2	0	0.877192982	99.12280702	0.877192982
1503	C57BL/6N	Dagla_E11-1	MGI:2677061	Dagla	homozygote	133	2	7	124	9	1.503759398	5.263157895	93.23308271	6.766917293
1504	C57BL/6NCrl	TCPM0210Cre	MGI:1861729	Abcb9	homozygote	193	0	2	191	2	0	1.03626943	98.96373057	1.03626943
1505	C57BL/6N	IP00005593a	MGI:2444798	Atad2b	homozygote	129	0	6	123	6	0	4.651162791	95.34883721	4.651162791
1506	129S2/SvPas	Vimentin	MGI:98932	Vim	homozygote	81	0	2	79	2	0	2.469135802	97.5308642	2.469135802
1507	C57BL/6NJ	JR23318	MGI:96691	Krt17	heterozygote	159	0	0	159	0	0	0	100	0
1508	C57BL/6NCrl	TCPA0007Cre	MGI:2444583	Abi3bp	homozygote	96	0	2	94	2	0	2.083333333	97.91666667	2.083333333
1509	C57BL/6NJ	JR23414	MGI:1919248	Slc25a35	homozygote	199	3	3	193	6	1.507537688	1.507537688	96.98492462	3.015075377
1510	C57BL/6NCrl	ET9353	MGI:1913533	Gkn1	homozygote	150	1	2	147	3	0.666666667	1.333333333	98	2
1511	C57BL/6N	SPOLB	MGI:1349669	Spo11	homozygote	101	0	1	100	1	0	0.99009901	99.00990099	0.99009901
1512	C57BL/6NCrl	BL4765	MGI:1915496	Arl9	homozygote	100	0	0	100	0	0	0	100	0
1513	C57BL/6NCrl	BL4459	MGI:2442512	Lrfn3	homozygote	117	0	0	117	0	0	0	100	0
1514	C57BL/6NTac	H-PRELID2-A01-TM1B	MGI:1924869	Prelid2	homozygote	194	0	6	188	6	0	3.092783505	96.90721649	3.092783505
1515	C57BL/6NCrl	BL1996	MGI:1915485	Mturn	homozygote	139	8	0	131	8	5.755395683	0	94.24460432	5.755395683
1516	C57BL/6N	MEUP	MGI:1921379	Dmgdh	homozygote	71	0	3	68	3	0	4.225352113	95.77464789	4.225352113
1517	C57BL/6N	MDYC	MGI:3603030	Nacad	homozygote	226	2	5	219	7	0.884955752	2.212389381	96.90265487	3.097345133
1518	C57BL/6NTac	H-SPTBN2-H05-TM1B	MGI:1313261	Sptbn2	homozygote	91	0	8	83	8	0	8.791208791	91.20879121	8.791208791
1519	C57BL/6NJ	JR24041	MGI:1921727	4933427D14Rik	heterozygote	196	0	8	188	8	0	4.081632653	95.91836735	4.081632653
1520	C57BL/6NJ	JR18582	MGI:96238	Hsf1	heterozygote	141	0	4	137	4	0	2.836879433	97.16312057	2.836879433
1521	C57BL/6NCrl	ET6689_TCP	MGI:1336993	Ap4e1	homozygote	184	0	14	170	14	0	7.608695652	92.39130435	7.608695652
1522	C57BL/6N	IP00005749a	MGI:109562	Ackr3	heterozygote	203	1	5	197	6	0.492610837	2.463054187	97.04433498	2.955665025
1523	C57BL/6N	Ptgr1 <EPD0045_3_G02>-1	MGI:1914353	Ptgr1	homozygote	149	2	7	140	9	1.342281879	4.697986577	93.95973154	6.040268456
1524	C57BL/6NCrl	TCPA0685Cre	MGI:95414	Ercc3	heterozygote	192	1	4	187	5	0.520833333	2.083333333	97.39583333	2.604166667
1525	C57BL/6NTac	GSF-EPD0560_5_B04-2-2	MGI:102849	Klkb1	homozygote	225	0	6	219	6	0	2.666666667	97.33333333	2.666666667
1526	C57BL/6N	MDVP	MGI:2448554	Nbeal2	homozygote	228	2	7	219	9	0.877192982	3.070175439	96.05263158	3.947368421
1527	C57BL/6N	MGLS	MGI:99462	Pigf	heterozygote	219	0	0	219	0	0	0	100	0
1528	C57BL/6NCrl	TCPR0253_em4	MGI:1196297	Hgsnat	homozygote	180	1	14	165	15	0.555555556	7.777777778	91.66666667	8.333333333
1529	C57BL/6NJ	JR18585	MGI:1270129	Dnaja1	heterozygote	76	0	5	71	5	0	6.578947368	93.42105263	6.578947368
1530	C57BL/6N	MFPS	MGI:106441	Zranb1	homozygote	227	0	5	222	5	0	2.202643172	97.79735683	2.202643172
1531	C3HeB/FeJ	Dll1_C3H	MGI:104659	Dll1	heterozygote	73	3	15	55	18	4.109589041	20.54794521	75.34246575	24.65753425
1532	C57BL/6NJ	JR25514	MGI:2181193	Dennd2d	heterozygote	86	0	0	86	0	0	0	100	0
1533	C57BL/6N	MFCH	MGI:1261827	Dnmt3a	homozygote	226	2	4	220	6	0.884955752	1.769911504	97.34513274	2.654867257
1534	C57BL/6N	MUCS	MGI:2180509	Slc25a28	homozygote	198	5	5	188	10	2.525252525	2.525252525	94.94949495	5.050505051
1535	C57BL/6NTac	HMGU-HEPD0674_5_D09-1-1	MGI:1920344	Sgip1	heterozygote	188	2	7	179	9	1.063829787	3.723404255	95.21276596	4.787234043
1536	C57BL/6N	Fbxl18 HEPD0691_4_C07-1	MGI:2444450	Fbxl18	homozygote	46	0	0	46	0	0	0	100	0
1537	C57BL/6NTac	H-KLhl3-F04-TM1B	MGI:2445185	Klhl3	homozygote	151	0	0	151	0	0	0	100	0
1538	C57BL/6NTac	H-CHMP4C-B10-TM1B	MGI:1913621	Chmp4c	homozygote	196	0	0	196	0	0	0	100	0
1539	C57BL/6NTac	H-GBX1-C09-TM1B	MGI:95667	Gbx1	homozygote	188	0	15	173	15	0	7.978723404	92.0212766	7.978723404
1540	C57BL/6NCrl	BL3014	MGI:95626	Gabrr2	homozygote	160	0	0	160	0	0	0	100	0
1541	C57BL/6NCrl	BL4123	MGI:1339998	Efemp1	homozygote	5	0	0	5	0	0	0	100	0
1542	C57BL/6N	MDYN	MGI:2670981	Kcnv2	homozygote	226	0	5	221	5	0	2.212389381	97.78761062	2.212389381
1543	C57BL/6NTac	H-Cyp2e1-F11-TM1B	MGI:88607	Cyp2e1	homozygote	149	0	1	148	1	0	0.67114094	99.32885906	0.67114094
1544	C57BL/6NTac	H-HACE1-D02-TM1B	MGI:2446110	Hace1	heterozygote	207	2	3	202	5	0.966183575	1.449275362	97.58454106	2.415458937
1545	C57BL/6NCrl	TCPA0676Cre	MGI:2685530	Gm684	homozygote	138	0	9	129	9	0	6.52173913	93.47826087	6.52173913
1546	C57BL/6N	MUBO	MGI:1923711	Anxa9	homozygote	227	1	1	225	2	0.440528634	0.440528634	99.11894273	0.881057269
1547	C57BL/6N	MFFS	MGI:105303	Cxcr2	heterozygote	64	0	2	62	2	0	3.125	96.875	3.125
1548	C57BL/6NTac	H-TCAIM-B11-TM1B	MGI:1196217	Tcaim	homozygote	182	0	2	180	2	0	1.098901099	98.9010989	1.098901099
1549	C57BL/6N	MUEJ	MGI:1916577	1700007K13Rik	homozygote	202	0	2	200	2	0	0.99009901	99.00990099	0.99009901
1550	C57BL/6N	Usp43_cas9_del64bp	MGI:2444541	Usp43	homozygote	46	0	0	46	0	0	0	100	0
1551	C3HeB/FeJ	HST009	MGI:103150	Slc12a1	homozygote	59	0	4	55	4	0	6.779661017	93.22033898	6.779661017
1552	C57BL/6NCrl	ET7896	MGI:1914249	Med28	heterozygote	142	0	3	139	3	0	2.112676056	97.88732394	2.112676056
1553	C57BL/6NCrl	TCPM0583Cre	MGI:1914000	Fam210a	heterozygote	192	0	0	192	0	0	0	100	0
1554	C57BL/6N	MDSU	MGI:3609239	Mrap2	homozygote	228	1	5	222	6	0.438596491	2.192982456	97.36842105	2.631578947
1555	C57BL/6NTac	H-IDH2-G10-TM1B	MGI:96414	Idh2	homozygote	196	1	2	193	3	0.510204082	1.020408163	98.46938776	1.530612245
1556	C57BL/6NCrl	BL3610	MGI:1096367	Psme1	homozygote	100	0	0	100	0	0	0	100	0
1557	C57BL/6N	MEPM	MGI:1925201	Cyp20a1	homozygote	228	0	1	227	1	0	0.438596491	99.56140351	0.438596491
1558	C57BL/6NJ	JR24656	MGI:1922680	Anapc15	heterozygote	88	0	2	86	2	0	2.272727273	97.72727273	2.272727273
1559	C57BL/6N	MFEB	MGI:1920432	Pear1	homozygote	226	0	3	223	3	0	1.327433628	98.67256637	1.327433628
1560	C57BL/6NCrl	TCPA0567Cre	MGI:1347071	Zfp260	heterozygote	193	1	2	190	3	0.518134715	1.03626943	98.44559585	1.554404145
1561	C57BL/6N	MEXC	MGI:2446237	Vps33b	heterozygote	227	3	3	221	6	1.321585903	1.321585903	97.35682819	2.643171806
1562	C57BL/6NJ	JR18556	MGI:1889286	Cbln3	homozygote	230	0	2	228	2	0	0.869565217	99.13043478	0.869565217
1563	C57BL/6NTac	H-PITX2-A07-TM1B	MGI:109340	Pitx2	heterozygote	167	0	5	162	5	0	2.994011976	97.00598802	2.994011976
1564	C57BL/6NJ	JR24038	MGI:1098703	Sgta	homozygote	150	0	0	150	0	0	0	100	0
1565	C57BL/6NTac	H-PPAP2b-D11-TM1B	MGI:1915166	Plpp3	heterozygote	158	0	5	153	5	0	3.164556962	96.83544304	3.164556962
1566	C57BL/6NCrl	BL3518	MGI:107700	Casp4	homozygote	165	0	0	165	0	0	0	100	0
1567	C57BL/6NTac	H-FGF9-H07-TM1B	MGI:104723	Fgf9	heterozygote	172	0	3	169	3	0	1.744186047	98.25581395	1.744186047
1568	C57BL/6NTac	HMGU-HEPD0674_5_D09-1-1	MGI:1920344	Sgip1	homozygote	112	0	5	107	5	0	4.464285714	95.53571429	4.464285714
1569	C57BL/6N	MAODB	MGI:1922337	4930505A04Rik	homozygote	177	0	0	177	0	0	0	100	0
1570	C57BL/6N	MDRZ	MGI:1861607	Gbf1	heterozygote	228	0	0	228	0	0	0	100	0
1571	C57BL/6NTac	H-HAS1-A04-TM1B	MGI:106590	Has1	homozygote	194	0	2	192	2	0	1.030927835	98.96907216	1.030927835
1572	C57BL/6NTac	H-PPM1A-G04-TM1B	MGI:99878	Ppm1a	homozygote	169	1	9	159	10	0.591715976	5.325443787	94.08284024	5.917159763
1573	C57BL/6NJ	JR21510	MGI:1336993	Ap4e1	homozygote	170	0	28	142	28	0	16.47058824	83.52941176	16.47058824
1574	C57BL/6NJ	JR24028	MGI:1918876	Gimap6	homozygote	208	3	15	190	18	1.442307692	7.211538462	91.34615385	8.653846154
1575	C57BL/6N	mirKO_ES_PuDtk_10D7-1	MGI:2676830	Mir145a	heterozygote	167	0	5	162	5	0	2.994011976	97.00598802	2.994011976
1576	C57BL/6NJ	JR25385	MGI:1350930	Srp9	heterozygote	190	1	6	183	7	0.526315789	3.157894737	96.31578947	3.684210526
1577	C57BL/6N	MUAR	MGI:1922516	Tomm20l	homozygote	228	0	0	228	0	0	0	100	0
1578	C57BL/6NJ	JR26540	MGI:1918724	Ppp6r2	heterozygote	95	2	1	92	3	2.105263158	1.052631579	96.84210526	3.157894737
1579	C57BL/6NCrl	TCPA0608Cre	MGI:96702	Krt5	heterozygote	143	0	0	143	0	0	0	100	0
1580	C57BL/6N	MDFE	MGI:107403	Clk1	homozygote	228	0	0	228	0	0	0	100	0
1581	C57BL/6NCrl	BL4921	MGI:2388124	Clrn1	homozygote	127	1	1	125	2	0.787401575	0.787401575	98.42519685	1.57480315
1582	C57BL/6N	Emc4_EPD0888_3_B01-1	MGI:1915282	Emc4	heterozygote	146	0	3	143	3	0	2.054794521	97.94520548	2.054794521
1583	C57BL/6N	MGTS	MGI:2442875	Adamts19	homozygote	228	0	3	225	3	0	1.315789474	98.68421053	1.315789474
1584	C57BL/6N	IP00005492a	MGI:2385088	Smc5	heterozygote	125	0	2	123	2	0	1.6	98.4	1.6
1585	C57BL/6NCrl	BL2275	MGI:3700200	Ttc30a2	homozygote	156	0	2	154	2	0	1.282051282	98.71794872	1.282051282
1586	C57BL/6NCrl	BL4074	MGI:95496	Fcer1g	homozygote	117	0	2	115	2	0	1.709401709	98.29059829	1.709401709
1587	C57BL/6NCrl	TCPA0819Cre	MGI:1338803	Aire	heterozygote	179	0	1	178	1	0	0.558659218	99.44134078	0.558659218
1588	C57BL/6N	MEQW	MGI:1914361	Naaa	homozygote	226	1	3	222	4	0.442477876	1.327433628	98.2300885	1.769911504
1589	C57BL/6N	IP00005711a	MGI:3036270	Atxn7l3	heterozygote	54	0	6	48	6	0	11.11111111	88.88888889	11.11111111
1590	C57BL/6N	MGEK	MGI:1099442	Atxn3	homozygote	225	0	3	222	3	0	1.333333333	98.66666667	1.333333333
1591	C57BL/6N	BCM-1-E12-1-1	MGI:3588194	Prdm14	homozygote	176	6	12	158	18	3.409090909	6.818181818	89.77272727	10.22727273
1592	C57BL/6N	DBNNB	MGI:1931838	Dbn1	heterozygote	113	1	2	110	3	0.884955752	1.769911504	97.34513274	2.654867257
1593	C57BL/6NJ	JR24571	MGI:96581	Ipp	homozygote	7	0	1	6	1	0	14.28571429	85.71428571	14.28571429
1594	C57BL/6NJ	JR22780	MGI:1924574	Sorbs2	homozygote	100	5	8	87	13	5	8	87	13
1595	C57BL/6N	MDJD	MGI:1922032	Glt8d2	homozygote	228	0	0	228	0	0	0	100	0
1596	C57BL/6N	MDWN	MGI:2442040	G3bp2	heterozygote	228	0	1	227	1	0	0.438596491	99.56140351	0.438596491
1597	C57BL/6NJ	JR24332	MGI:1929655	Cript	heterozygote	186	1	9	176	10	0.537634409	4.838709677	94.62365591	5.376344086
1598	C57BL/6NCrl	BL4202	MGI:2143266	Il20rb	homozygote	127	0	0	127	0	0	0	100	0
1599	C57BL/6NCrl	ET6691	MGI:1913955	Dnase1l2	homozygote	142	0	8	134	8	0	5.633802817	94.36619718	5.633802817
1600	C57BL/6NCrl	BL2410	MGI:2442218	N4bp3	homozygote	154	0	1	153	1	0	0.649350649	99.35064935	0.649350649
1601	C57BL/6NCrl	BL3559	MGI:2653863	Gpbar1	homozygote	117	0	0	117	0	0	0	100	0
1602	C57BL/6NJ	JR26534	MGI:102757	Try4	homozygote	7	0	0	7	0	0	0	100	0
1603	C57BL/6NTac	H-CXCL9-E02-TM1B	MGI:1352449	Cxcl9	homozygote	194	1	3	190	4	0.515463918	1.546391753	97.93814433	2.06185567
1604	C57BL/6N	MGDH	MGI:2137431	Bpifb1	homozygote	202	2	0	200	2	0.99009901	0	99.00990099	0.99009901
1605	C57BL/6N	MGKX	MGI:1914516	Fam69a	homozygote	38	0	0	38	0	0	0	100	0
1606	C57BL/6N	IP00005800a	MGI:2387617	Obp2a	homozygote	200	0	4	196	4	0	2	98	2
1607	C57BL/6NTac	H-LIFR-B09-TM1B	MGI:96788	Lifr	heterozygote	207	0	4	203	4	0	1.93236715	98.06763285	1.93236715
1608	C57BL/6N	Ppp2r1b_EPD0788_4_A04-1	MGI:1920949	Ppp2r1b	homozygote	179	0	3	176	3	0	1.675977654	98.32402235	1.675977654
1609	C57BL/6N	MFVP	MGI:101835	Traf2	heterozygote	227	0	0	227	0	0	0	100	0
1610	C57BL/6NCrl	TCPA0733Cre	MGI:1918177	Setd2	homozygote	185	0	5	180	5	0	2.702702703	97.2972973	2.702702703
1611	C57BL/6NTac	GSF-HEPD0594_7_A02-1-1	MGI:101932	Cpe	homozygote	125	0	13	112	13	0	10.4	89.6	10.4
1612	C57BL/6NTac	H-F2-G11-TM1B	MGI:88380	F2	heterozygote	179	0	7	172	7	0	3.910614525	96.08938547	3.910614525
1613	C57BL/6N	MUDU	MGI:1920832	Camkmt	homozygote	73	0	8	65	8	0	10.95890411	89.04109589	10.95890411
1614	C57BL/6N	IP00005134a	MGI:103292	Rab19	homozygote	199	1	4	194	5	0.502512563	2.010050251	97.48743719	2.512562814
1615	C57BL/6NCrl	BL1357	MGI:105304	Il6ra	homozygote	109	2	0	107	2	1.834862385	0	98.16513761	1.834862385
1616	C57BL/6NJ	JR18632	MGI:1306822	Dnajb3	homozygote	199	0	4	195	4	0	2.010050251	97.98994975	2.010050251
1617	C57BL/6NJ	JR24518	MGI:1889336	Adck2	homozygote	173	1	4	168	5	0.578034682	2.312138728	97.10982659	2.89017341
1618	C57BL/6NJ	JR23666	MGI:3033992	Cldn19	homozygote	196	0	3	193	3	0	1.530612245	98.46938776	1.530612245
1619	C57BL/6N	MUBK	MGI:1924971	Mrps5	heterozygote	227	2	1	224	3	0.881057269	0.440528634	98.6784141	1.321585903
1620	C57BL/6NTac	H-LBP-A07-TM1B	MGI:1098776	Lbp	homozygote	194	1	1	192	2	0.515463918	0.515463918	98.96907216	1.030927835
1621	C57BL/6NJ	JR25866	MGI:2385708	Rin3	homozygote	15	0	1	14	1	0	6.666666667	93.33333333	6.666666667
1622	C57BL/6NCrl	BL3826	MGI:2145430	Ptpdc1	homozygote	158	1	0	157	1	0.632911392	0	99.36708861	0.632911392
1623	C57BL/6NCrl	BL4546	MGI:97356	Nme2	homozygote	117	0	0	117	0	0	0	100	0
1624	C57BL/6NCrl	BL3824	MGI:2145316	Txndc5	heterozygote	150	0	1	149	1	0	0.666666667	99.33333333	0.666666667
1625	C57BL/6	Dmbt1	MGI:106210	Dmbt1	homozygote	42	0	0	42	0	0	0	100	0
1626	C57BL/6NCrl	TCPM0619Cre	MGI:109484	Ywhaz	heterozygote	92	0	8	84	8	0	8.695652174	91.30434783	8.695652174
1627	C57BL/6N	PMAM	MGI:95785	Gnb3	homozygote	225	0	1	224	1	0	0.444444444	99.55555556	0.444444444
1628	C57BL/6N	ZFFPB	MGI:1891017	Zfpl1	homozygote	192	0	3	189	3	0	1.5625	98.4375	1.5625
1629	C57BL/6NJ	JR23393	MGI:1098236	Cast	homozygote	189	0	14	175	14	0	7.407407407	92.59259259	7.407407407
1630	C57BL/6NJ	JR18563	MGI:106096	Loxl1	homozygote	181	0	3	178	3	0	1.657458564	98.34254144	1.657458564
1631	C57BL/6NTac	H-CLSTN1-G03-TM1B	MGI:1929895	Clstn1	homozygote	207	1	6	200	7	0.483091787	2.898550725	96.61835749	3.381642512
1632	C57BL/6NCrl	BL4087	MGI:2384836	Nepro	heterozygote	117	0	0	117	0	0	0	100	0
1633	C57BL/6N	MCBN	MGI:2443686	Rtbdn	heterozygote	227	2	0	225	2	0.881057269	0	99.11894273	0.881057269
1634	C57BL/6NTac	H-MTHFD2L-C08-TM1B	MGI:1915871	Mthfd2l	homozygote	207	0	2	205	2	0	0.966183575	99.03381643	0.966183575
1635	C57BL/6NJ	JR24188	MGI:104606	Rab34	heterozygote	106	0	0	106	0	0	0	100	0
1636	C57BL/6NCrl	TCPA0677Cre	MGI:109573	Tep1	homozygote	180	0	4	176	4	0	2.222222222	97.77777778	2.222222222
1637	C57BL/6NCrl	TCPA0537Cre	MGI:97838	Eprs	heterozygote	193	1	7	185	8	0.518134715	3.626943005	95.85492228	4.14507772
1638	C57BL/6NCrl	ET8547	MGI:1926176	Gas2l1	homozygote	117	0	0	117	0	0	0	100	0
1639	C57BL/6NCrl	TCPA0084Cre	MGI:1344414	Sra1	homozygote	193	0	4	189	4	0	2.07253886	97.92746114	2.07253886
1640	C57BL/6N	MUBY	MGI:2385920	Dip2a	homozygote	227	0	0	227	0	0	0	100	0
1641	C57BL/6NCrl	BL4794	MGI:1930124	Apom	homozygote	117	0	0	117	0	0	0	100	0
1642	C57BL/6NCrl	ET6690_TCP	MGI:109331	Nxn	heterozygote	193	0	2	191	2	0	1.03626943	98.96373057	1.03626943
1643	C57BL/6N	MEAV	MGI:2444531	Ralgapb	heterozygote	227	0	2	225	2	0	0.881057269	99.11894273	0.881057269
1644	C57BL/6N	MFUV	MGI:97801	Pth1r	heterozygote	228	0	4	224	4	0	1.754385965	98.24561404	1.754385965
1645	C57BL/6N	MFTX	MGI:1920629	Dcbld2	homozygote	202	1	2	199	3	0.495049505	0.99009901	98.51485149	1.485148515
1646	C57BL/6N	FAMMB	MGI:2447834	Fam13b	heterozygote	101	0	0	101	0	0	0	100	0
1647	C57BL/6NTac	H-FGF2-A08-TM1B	MGI:95516	Fgf2	homozygote	194	2	0	192	2	1.030927835	0	98.96907216	1.030927835
1648	C57BL/6NTac	Monterotondo-HEPD0534_4_B11-1-1	MGI:2443967	Dpp9	heterozygote	215	0	6	209	6	0	2.790697674	97.20930233	2.790697674
1649	C57BL/6N	Fbxw2 HEPD0537_1_C03-1	MGI:1353435	Fbxw2	homozygote	208	0	3	205	3	0	1.442307692	98.55769231	1.442307692
1650	C57BL/6NJ	JR24411	MGI:105083	Slc1a1	homozygote	171	2	4	165	6	1.169590643	2.339181287	96.49122807	3.50877193
1651	C57BL/6N	MGKM	MGI:3044321	Tgm6	homozygote	219	0	4	215	4	0	1.826484018	98.17351598	1.826484018
1652	C57BL/6NJ	JR18590	MGI:1859866	Cdc20	heterozygote	204	1	7	196	8	0.490196078	3.431372549	96.07843137	3.921568627
1653	C57BL/6N	MUDW	MGI:1917967	Medag	homozygote	202	0	2	200	2	0	0.99009901	99.00990099	0.99009901
1654	C57BL/6N	Celf6 EPD0681_3_B10	MGI:1923433	Celf6	homozygote	177	0	1	176	1	0	0.564971751	99.43502825	0.564971751
1655	C57BL/6NTac	H-NGFR-D03-TM1B	MGI:97323	Ngfr	heterozygote	14	0	0	14	0	0	0	100	0
1656	C57BL/6NCrl	BL4280	MGI:97601	Prkcq	homozygote	117	0	1	116	1	0	0.854700855	99.14529915	0.854700855
1657	C57BL/6N	EPEBB	MGI:1859149	Epb41l4b	homozygote	175	0	1	174	1	0	0.571428571	99.42857143	0.571428571
1658	C57BL/6NCrl	BL4084	MGI:2675256	Adm2	homozygote	127	0	0	127	0	0	0	100	0
1659	C57BL/6NTac	HMGU-EPD0456_3_H09-1-1	MGI:1338883	Gfpt2	homozygote	125	0	6	119	6	0	4.8	95.2	4.8
1660	C57BL/6N	MCZV	MGI:2387643	B9d2	heterozygote	228	0	0	228	0	0	0	100	0
1661	C57BL/6NTac	H-LAMA5-C10-TM1B	MGI:105382	Lama5	heterozygote	194	2	2	190	4	1.030927835	1.030927835	97.93814433	2.06185567
1662	C57BL/6N	MUFE	MGI:108450	Adcy9	heterozygote	73	0	1	72	1	0	1.369863014	98.63013699	1.369863014
1663	C57BL/6NTac	H-TREML1-D08-TM1B	MGI:1918576	Treml1	homozygote	108	0	0	108	0	0	0	100	0
1664	C57BL/6NCrl	BL4188	MGI:96816	Lor	heterozygote	141	1	2	138	3	0.709219858	1.418439716	97.87234043	2.127659574
1665	C57BL/6J	FoxP2 delta exon7	MGI:2148705	Foxp2	heterozygote	42	0	6	36	6	0	14.28571429	85.71428571	14.28571429
1666	C57BL/6NTac	H-PCX-A07-TM1B	MGI:97520	Pcx	heterozygote	194	1	6	187	7	0.515463918	3.092783505	96.39175258	3.608247423
1667	C57BL/6N	MFXJ	MGI:1349457	Serinc3	homozygote	219	0	2	217	2	0	0.913242009	99.08675799	0.913242009
1668	C57BL/6NCrl	BL4029	MGI:1913612	Exosc3	heterozygote	127	0	0	127	0	0	0	100	0
1669	C57BL/6NCrl	TCPM0730Cre	MGI:2139743	Eps8l3	homozygote	89	0	7	82	7	0	7.865168539	92.13483146	7.865168539
1670	C57BL/6N	MUCY	MGI:2685452	Gmnc	heterozygote	202	0	3	199	3	0	1.485148515	98.51485149	1.485148515
1671	C57BL/6N	Fbxo8 EPD0243_6_E04-1	MGI:1354696	Fbxo8	homozygote	75	0	0	75	0	0	0	100	0
1672	C57BL/6N	IP00004326a	MGI:3045314	4933430I17Rik	homozygote	116	0	0	116	0	0	0	100	0
1673	C57BL/6NCrl	BL2461	MGI:1926160	Asb15	homozygote	28	0	0	28	0	0	0	100	0
1674	C57BL/6N	MEBV	MGI:1917004	Fbxo7	homozygote	228	7	13	208	20	3.070175439	5.701754386	91.22807018	8.771929825
1675	C57BL/6NTac	H-CHRNB2-H05-TM1B	MGI:87891	Chrnb2	heterozygote	194	0	1	193	1	0	0.515463918	99.48453608	0.515463918
1676	C57BL/6N	MUBE	MGI:2137679	Sfxn3	homozygote	226	2	0	224	2	0.884955752	0	99.11504425	0.884955752
1677	C57BL/6NCrl	BL3131	MGI:1914675	Eps8l1	homozygote	121	0	1	120	1	0	0.826446281	99.17355372	0.826446281
1678	C57BL/6NJ	JR26272	MGI:3644166	Iqcj	homozygote	129	0	3	126	3	0	2.325581395	97.6744186	2.325581395
1679	C57BL/6N	MFEQ	MGI:97799	Pth	homozygote	226	0	6	220	6	0	2.654867257	97.34513274	2.654867257
1680	C57BL/6NCrl	TCPA0501Cre	MGI:95662	Gata2	heterozygote	139	0	1	138	1	0	0.71942446	99.28057554	0.71942446
1681	C57BL/6NCrl	ET4513	MGI:1923992	Snx27	heterozygote	142	0	1	141	1	0	0.704225352	99.29577465	0.704225352
1682	C57BL/6NTac	H-BOC-E05-TM1B	MGI:2151153	Boc	homozygote	207	1	11	195	12	0.483091787	5.314009662	94.20289855	5.797101449
1683	C57BL/6N	MDEQ	MGI:1915076	Snap47	homozygote	226	5	3	218	8	2.212389381	1.327433628	96.46017699	3.539823009
1684	C57BL/6N	MUBG	MGI:1929596	Prrg2	homozygote	228	1	2	225	3	0.438596491	0.877192982	98.68421053	1.315789474
1685	C57BL/6N	FMNNB	MGI:109569	Fmnl3	homozygote	101	0	2	99	2	0	1.98019802	98.01980198	1.98019802
1686	C57BL/6NTac	H-GFPT1-H11-TM1B	MGI:95698	Gfpt1	heterozygote	193	0	5	188	5	0	2.590673575	97.40932642	2.590673575
1687	C57BL/6N	Ascc2 EPD0792_5_A06-2	MGI:1922702	Ascc2	heterozygote	174	0	1	173	1	0	0.574712644	99.42528736	0.574712644
1688	C57BL/6NCrl	BL3655	MGI:104685	Twist2	heterozygote	117	0	1	116	1	0	0.854700855	99.14529915	0.854700855
1689	C57BL/6N	IP00005473a	MGI:97847	Raf1	heterozygote	141	0	0	141	0	0	0	100	0
1690	C57BL/6NTac	H4338-HEPD0570_6_G06-1	MGI:2444207	Vps13c	homozygote	159	0	0	159	0	0	0	100	0
1691	C57BL/6NCrl	BL1765	MGI:2661187	Synm	homozygote	123	0	1	122	1	0	0.81300813	99.18699187	0.81300813
1692	C57BL/6N	senp7_HEPD0660_2_D03-1	MGI:1913565	Senp7	homozygote	137	0	3	134	3	0	2.189781022	97.81021898	2.189781022
1693	C57BL/6N	MGNJ	MGI:1915894	Abhd14a	homozygote	71	0	3	68	3	0	4.225352113	95.77464789	4.225352113
1694	C57BL/6N	Ube2d3_HEPD0753_5_B07-1	MGI:1913355	Ube2d3	heterozygote	185	0	11	174	11	0	5.945945946	94.05405405	5.945945946
1695	C57BL/6NTac	H-NPC1-G05-TM1B	MGI:1097712	Npc1	heterozygote	193	0	2	191	2	0	1.03626943	98.96373057	1.03626943
1696	C57BL/6NTac	GSF-HEPD0507_7_B05-1-3	MGI:1351619	Abcb11	heterozygote	222	1	8	213	9	0.45045045	3.603603604	95.94594595	4.054054054
1697	C57BL/6N	MDWU	MGI:2180917	Pth2r	homozygote	224	0	5	219	5	0	2.232142857	97.76785714	2.232142857
1698	C57BL/6NJ	JR24517	MGI:103077	Stx3	heterozygote	158	3	2	153	5	1.898734177	1.265822785	96.83544304	3.164556962
1699	C57BL/6N	MDZV	MGI:1338759	Sec22b	heterozygote	227	0	0	227	0	0	0	100	0
1700	C57BL/6NCrl	BL4124	MGI:1930618	Krit1	heterozygote	142	0	0	142	0	0	0	100	0
1701	C57BL/6N	MUBC	MGI:2136018	Wnt16	heterozygote	202	0	0	202	0	0	0	100	0
1702	C57BL/6NTac	H-Ube2b-D01-TM1B	MGI:102944	Ube2b	heterozygote	207	1	5	201	6	0.483091787	2.415458937	97.10144928	2.898550725
1703	C57BL/6N	MFED	MGI:1927126	Slc5a7	heterozygote	223	1	14	208	15	0.448430493	6.278026906	93.2735426	6.726457399
1704	C57BL/6N	PMAD	MGI:1298393	Sh3pxd2a	heterozygote	227	0	2	225	2	0	0.881057269	99.11894273	0.881057269
1705	C57BL/6N	APLPB	MGI:88047	Aplp2	homozygote	192	0	3	189	3	0	1.5625	98.4375	1.5625
1706	C57BL/6NCrl	BL2301	MGI:1913424	Nudt14	homozygote	151	0	0	151	0	0	0	100	0
1707	C57BL/6NTac	GSF-HEPD0516_1_C05-1-1	MGI:2442557	Frmd5	homozygote	122	0	7	115	7	0	5.737704918	94.26229508	5.737704918
1708	C57BL/6NTac	H-BARX2-F07-TM1B	MGI:109617	Barx2	homozygote	181	2	5	174	7	1.104972376	2.762430939	96.13259669	3.867403315
1709	C57BL/6N	MDLF	MGI:1914113	Lztr1	heterozygote	227	1	5	221	6	0.440528634	2.202643172	97.35682819	2.643171806
1710	C57BL/6N	MUDL	MGI:102784	Tgfb1i1	homozygote	202	0	2	200	2	0	0.99009901	99.00990099	0.99009901
1711	C57BL/6NCrl	BL2975	MGI:1932127	Fkbpl	heterozygote	117	0	0	117	0	0	0	100	0
1712	C57BL/6N	Smco2 EPD0382_4_B12	MGI:1916621	Smco2	homozygote	162	0	4	158	4	0	2.469135802	97.5308642	2.469135802
1713	C57BL/6NCrl	BL4521	MGI:2449143	Gbgt1	homozygote	98	0	0	98	0	0	0	100	0
1714	C57BL/6NJ	JR18615	MGI:1861899	Htr3b	heterozygote	167	0	1	166	1	0	0.598802395	99.4011976	0.598802395
1715	C57BL/6NJ	JR18576	MGI:2138997	Prom2	homozygote	181	2	5	174	7	1.104972376	2.762430939	96.13259669	3.867403315
1716	C57BL/6N	SMDBB	MGI:1916279	Smdt1	heterozygote	173	1	1	171	2	0.578034682	0.578034682	98.84393064	1.156069364
1717	C57BL/6N	MUEH	MGI:1270860	Plscr2	homozygote	219	0	1	218	1	0	0.456621005	99.543379	0.456621005
1718	C57BL/6NTac	H-ATP5L-A09-TM1B	MGI:1351597	Atp5l	heterozygote	194	1	2	191	3	0.515463918	1.030927835	98.45360825	1.546391753
1719	C57BL/6N	MDUP	MGI:1915459	Rnaseh2c	heterozygote	228	1	1	226	2	0.438596491	0.438596491	99.12280702	0.877192982
1720	C57BL/6NTac	H-CYBRD1-E12-TM1B	MGI:2654575	Cybrd1	homozygote	194	0	4	190	4	0	2.06185567	97.93814433	2.06185567
1721	C57BL/6N	MEQZ	MGI:2386851	Rasgrp4	homozygote	220	0	2	218	2	0	0.909090909	99.09090909	0.909090909
1722	C57BL/6NJ	JR22343	MGI:88513	Cr1l	heterozygote	191	0	1	190	1	0	0.523560209	99.47643979	0.523560209
1723	C57BL/6N	MUDS	MGI:2444304	Vps13a	homozygote	228	0	8	220	8	0	3.50877193	96.49122807	3.50877193
1724	C57BL/6NCrl	BL2475	MGI:1922704	Phpt1	homozygote	125	2	1	122	3	1.6	0.8	97.6	2.4
1725	C57BL/6N	MERM	MGI:1915761	Dcdc2c	homozygote	228	0	5	223	5	0	2.192982456	97.80701754	2.192982456
1726	C57BL/6NJ	JR25514	MGI:2181193	Dennd2d	homozygote	86	0	1	85	1	0	1.162790698	98.8372093	1.162790698
1727	C57BL/6N	MFHW	MGI:98446	Med22	heterozygote	227	0	6	221	6	0	2.643171806	97.35682819	2.643171806
1728	C57BL/6NCrl	BL1460	MGI:2157062	Caskin2	homozygote	117	2	0	115	2	1.709401709	0	98.29059829	1.709401709
1729	C57BL/6NTac	H-NGFR-D03-TM1B	MGI:97323	Ngfr	homozygote	187	0	7	180	7	0	3.743315508	96.25668449	3.743315508
1730	C57BL/6N	Mir204_mirKO_ES_PuDtk_6B1-1	MGI:2676879	Mir204	homozygote	124	0	2	122	2	0	1.612903226	98.38709677	1.612903226
1731	C57BL/6NCrl	BL3423	MGI:104556	Cdkn1a	homozygote	165	0	0	165	0	0	0	100	0
1732	C57BL/6NJ	JR18573	MGI:1927241	Wdr12	heterozygote	74	0	3	71	3	0	4.054054054	95.94594595	4.054054054
1733	C57BL/6NCrl	TCPA0574Cre	MGI:1354910	Socs1	heterozygote	161	0	3	158	3	0	1.863354037	98.13664596	1.863354037
1734	C57BL/6NCrl	BL4237	MGI:2443187	Ccdc79	heterozygote	136	0	1	135	1	0	0.735294118	99.26470588	0.735294118
1735	C57BL/6N	MFUU	MGI:1913572	1700011A15Rik	homozygote	228	0	2	226	2	0	0.877192982	99.12280702	0.877192982
1736	C57BL/6N	Usp36_HEPD0559_1_C09-1	MGI:1919594	Usp36	heterozygote	208	5	1	202	6	2.403846154	0.480769231	97.11538462	2.884615385
1737	C57BL/6N	MEBR	MGI:108048	Smyd5	homozygote	228	0	1	227	1	0	0.438596491	99.56140351	0.438596491
1738	C57BL/6N	MRRT	MGI:1922670	Secisbp2	homozygote	228	1	7	220	8	0.438596491	3.070175439	96.49122807	3.50877193
1739	C57BL/6NCrl	ET8171	MGI:1924122	Ccdc116	homozygote	125	1	1	123	2	0.8	0.8	98.4	1.6
1740	C57BL/6NJ	JR25576	MGI:1098733	Slc46a1	heterozygote	42	0	0	42	0	0	0	100	0
1741	C57BL/6NCrl	BL4167	MGI:2685728	Spata22	homozygote	127	0	1	126	1	0	0.787401575	99.21259843	0.787401575
1742	C57BL/6N	DGCAB	MGI:892866	Dgcr2	homozygote	113	0	2	111	2	0	1.769911504	98.2300885	1.769911504
1743	C57BL/6N	PMAE	MGI:1919297	Ddx42	heterozygote	227	2	0	225	2	0.881057269	0	99.11894273	0.881057269
1744	C57BL/6NTac	H-Scn4a-H11-TM1B	MGI:98250	Scn4a	heterozygote	204	1	1	202	2	0.490196078	0.490196078	99.01960784	0.980392157
1745	C57BL/6NCrl	BL3929	MGI:2148793	Kiss1r	homozygote	125	6	11	108	17	4.8	8.8	86.4	13.6
1746	C57BL/6	DKK3	MGI:1354952	Dkk3	homozygote	67	0	0	67	0	0	0	100	0
1747	C57BL/6NTac	HMGU-HEPD0675_7_F06-1-1	MGI:1916198	Fam216a	homozygote	201	0	2	199	2	0	0.995024876	99.00497512	0.995024876
1748	C57BL/6NTac	H4339-HEPD0746_5_A12-1	MGI:1914930	Sdhb	heterozygote	204	1	8	195	9	0.490196078	3.921568627	95.58823529	4.411764706
1749	C57BL/6N	IP00005614a	MGI:1917890	Dcp2	heterozygote	204	0	4	200	4	0	1.960784314	98.03921569	1.960784314
1750	C57BL/6NTac	H-Lamb3-C12-TM1B	MGI:99915	Lamb3	homozygote	206	0	1	205	1	0	0.485436893	99.51456311	0.485436893
1751	C57BL/6NCrl	ET6713_TCP	MGI:1859162	Rnf10	heterozygote	168	0	1	167	1	0	0.595238095	99.4047619	0.595238095
1752	C57BL/6NCrl	TCPM0541Cre	MGI:2136957	Clmn	homozygote	186	1	1	184	2	0.537634409	0.537634409	98.92473118	1.075268817
1753	C57BL/6NCrl	BL4842	MGI:2684079	Ffar1	homozygote	117	0	5	112	5	0	4.273504274	95.72649573	4.273504274
1754	C57BL/6NJ	JR22781	MGI:1923396	Stx16	homozygote	97	0	1	96	1	0	1.030927835	98.96907216	1.030927835
1755	C57BL/6N	MEYN	MGI:1202879	Tcf7l2	heterozygote	201	0	1	200	1	0	0.497512438	99.50248756	0.497512438
1756	C57BL/6N	MCND	MGI:106927	Aff3	heterozygote	228	0	2	226	2	0	0.877192982	99.12280702	0.877192982
1757	C57BL/6NCrl	ET8309	MGI:2181621	Aard	homozygote	161	0	0	161	0	0	0	100	0
1758	C57BL/6N	mirKO_ES_PuDtk_5D1-1	MGI:3619267	Mir28a	homozygote	132	0	1	131	1	0	0.757575758	99.24242424	0.757575758
1759	C57BL/6N	MELP	MGI:1924232	3110035E14Rik	homozygote	227	0	0	227	0	0	0	100	0
1760	C57BL/6N	MFZP	MGI:2143103	Ano10	homozygote	228	0	3	225	3	0	1.315789474	98.68421053	1.315789474
1761	C57BL/6NTac	H-AGPAT4-A12-TM1B	MGI:1915512	Agpat4	homozygote	182	0	1	181	1	0	0.549450549	99.45054945	0.549450549
1762	C57BL/6NJ	JR18553	MGI:1916966	Trip13	homozygote	196	0	10	186	10	0	5.102040816	94.89795918	5.102040816
1763	C57BL/6NJ	JR25268	MGI:2388271	Mylip	homozygote	160	0	8	152	8	0	5	95	5
1764	C57BL/6NJ	JR25817	MGI:1915247	Ddx59	heterozygote	149	0	5	144	5	0	3.355704698	96.6442953	3.355704698
1765	C57BL/6N	IQSSB	MGI:2677208	Iqsec3	homozygote	191	4	6	181	10	2.094240838	3.141361257	94.76439791	5.235602094
1766	C57BL/6NCrl	BL3034	MGI:96918	Mas1	homozygote	144	1	2	141	3	0.694444444	1.388888889	97.91666667	2.083333333
1767	C57BL/6NCrl	TCPR0244_em5	MGI:2681836	Polr3a	heterozygote	104	0	1	103	1	0	0.961538462	99.03846154	0.961538462
1768	C57BL/6N	Defb43_EPD0309_3_D12-1	MGI:3647180	Defb43	homozygote	224	2	3	219	5	0.892857143	1.339285714	97.76785714	2.232142857
1769	C57BL/6N	MGATB	MGI:1914805	Mgat4d	homozygote	177	0	1	176	1	0	0.564971751	99.43502825	0.564971751
1770	C57BL/6N	MUDJ	MGI:3712553	Gm13125	homozygote	228	0	2	226	2	0	0.877192982	99.12280702	0.877192982
1771	C57BL/6NCrl	BL1459	MGI:1891342	Lpin3	homozygote	165	1	1	163	2	0.606060606	0.606060606	98.78787879	1.212121212
1772	C57BL/6NJ	JR24896	MGI:2384785	Akr1d1	homozygote	11	0	0	11	0	0	0	100	0
1773	C57BL/6NTac	H-FAM63a-H01-TM1B	MGI:1922257	Fam63a	homozygote	176	2	7	167	9	1.136363636	3.977272727	94.88636364	5.113636364
1774	C57BL/6NCrl	ET9197	MGI:2158468	Ms4a3	homozygote	149	0	0	149	0	0	0	100	0
1775	C57BL/6NCrl	BL1324	MGI:1916436	Tmem256	homozygote	137	1	7	129	8	0.729927007	5.109489051	94.16058394	5.839416058
1776	C57BL/6N	MGHD	MGI:1914185	Cir1	heterozygote	228	3	2	223	5	1.315789474	0.877192982	97.80701754	2.192982456
1777	C57BL/6NTac	H-KRT74-H05-TM1B	MGI:3629975	Krt74	homozygote	188	0	1	187	1	0	0.531914894	99.46808511	0.531914894
1778	C57BL/6NCrl	BL3129	MGI:107436	Cdh10	homozygote	143	1	3	139	4	0.699300699	2.097902098	97.2027972	2.797202797
1779	C57BL/6N	MFYD	MGI:1913311	Tctex1d2	homozygote	202	0	0	202	0	0	0	100	0
1780	C57BL/6NTac	H-P2RX6-A09-TM1B	MGI:1337113	P2rx6	homozygote	204	6	1	197	7	2.941176471	0.490196078	96.56862745	3.431372549
1781	C57BL/6N	MFRT	MGI:2443470	Mrm1	homozygote	228	0	0	228	0	0	0	100	0
1782	C57BL/6NCrl	BL3369	MGI:1919340	Entpd8	homozygote	37	0	0	37	0	0	0	100	0
1783	C57BL/6N	MFVH	MGI:2447812	Dennd1b	homozygote	228	0	3	225	3	0	1.315789474	98.68421053	1.315789474
1784	C57BL/6N	Dusp7_EPD0392_1_A09	MGI:2387100	Dusp7	homozygote	46	0	1	45	1	0	2.173913043	97.82608696	2.173913043
1785	C57BL/6NTac	H-ATN1-F08-TM1B	MGI:104725	Atn1	homozygote	206	1	5	200	6	0.485436893	2.427184466	97.08737864	2.912621359
1786	C57BL/6NJ	JR25380	MGI:105077	Hsd17b1	homozygote	148	2	8	138	10	1.351351351	5.405405405	93.24324324	6.756756757
1787	C57BL/6NJ	JR18838	MGI:1261827	Dnmt3a	heterozygote	180	3	7	170	10	1.666666667	3.888888889	94.44444444	5.555555556
1788	C57BL/6NCrl	BL3101	MGI:1926164	Nadsyn1	homozygote	5	0	0	5	0	0	0	100	0
1789	C57BL/6NCrl	TCPA0121Cre	MGI:2443207	Plekhm1	homozygote	110	1	11	98	12	0.909090909	10	89.09090909	10.90909091
1790	C57BL/6N	Psmd14_N00099P0_T36C2-1	MGI:1913284	Psmd14	heterozygote	212	2	3	207	5	0.943396226	1.41509434	97.64150943	2.358490566
1791	C57BL/6N	Mapkap1 EPD0609_2_F05-B	MGI:2444554	Mapkap1	heterozygote	174	1	5	168	6	0.574712644	2.873563218	96.55172414	3.448275862
1792	C57BL/6N	MEMT	MGI:1933736	Adgrb1	heterozygote	228	1	0	227	1	0.438596491	0	99.56140351	0.438596491
1793	C57BL/6NJ	JR25264	MGI:1330288	Hyal3	homozygote	141	1	3	137	4	0.709219858	2.127659574	97.16312057	2.836879433
1794	C57BL/6NJ	JR22783	MGI:88294	Cacna1s	heterozygote	195	0	3	192	3	0	1.538461538	98.46153846	1.538461538
1795	C57BL/6NCrl	TCPA0704Cre	MGI:1342276	Mfap4	homozygote	192	1	1	190	2	0.520833333	0.520833333	98.95833333	1.041666667
1796	C57BL/6NCrl	BL2067	MGI:2140077	Slc9b2	homozygote	32	0	0	32	0	0	0	100	0
1797	C57BL/6N	MUEU	MGI:1926788	Apip	homozygote	38	0	2	36	2	0	5.263157895	94.73684211	5.263157895
1798	C57BL/6NTac	H-Sirt3-F10-TM1B	MGI:1927665	Sirt3	homozygote	207	0	3	204	3	0	1.449275362	98.55072464	1.449275362
1799	C57BL/6N	Fbxo16 HEPD0580_3_D06-1	MGI:1354706	Fbxo16	heterozygote	75	0	1	74	1	0	1.333333333	98.66666667	1.333333333
1800	C57BL/6NCrl	BL3283	MGI:1890615	Panx2	homozygote	161	0	1	160	1	0	0.621118012	99.37888199	0.621118012
1801	C57BL/6N	MDKE	MGI:1914450	Ccdc77	homozygote	228	1	2	225	3	0.438596491	0.877192982	98.68421053	1.315789474
1802	C57BL/6NCrl	BL3519	MGI:87911	Acvr1	heterozygote	137	0	0	137	0	0	0	100	0
1803	C57BL/6NTac	H-RAB23-G11-TM1B	MGI:99833	Rab23	heterozygote	194	0	0	194	0	0	0	100	0
1804	C57BL/6N	MDDP	MGI:1917682	Rufy2	heterozygote	228	0	2	226	2	0	0.877192982	99.12280702	0.877192982
1805	C57BL/6N	IP00005358a	MGI:101910	F2rl1	homozygote	187	0	5	182	5	0	2.673796791	97.32620321	2.673796791
1806	C57BL/6N	MEYW	MGI:1289168	Cd300lg	homozygote	226	6	4	216	10	2.654867257	1.769911504	95.57522124	4.424778761
1807	C57BL/6NJ	JR21141	MGI:1916233	Rint1	heterozygote	202	1	13	188	14	0.495049505	6.435643564	93.06930693	6.930693069
1808	C57BL/6NJ	JR18639	MGI:98754	Timp3	homozygote	118	7	7	104	14	5.93220339	5.93220339	88.13559322	11.86440678
1809	C57BL/6NCrl	BL2274	MGI:1341898	Nmur1	homozygote	165	0	0	165	0	0	0	100	0
1810	C57BL/6NCrl	BL3825	MGI:2657115	Fam151a	homozygote	165	0	0	165	0	0	0	100	0
1811	C57BL/6N	MFYM	MGI:1918876	Gimap6	homozygote	228	0	7	221	7	0	3.070175439	96.92982456	3.070175439
1812	C57BL/6NTac	H-Gpr1-C01-TM1B	MGI:2385324	Gpr1	homozygote	103	0	1	102	1	0	0.970873786	99.02912621	0.970873786
1813	C57BL/6N	MUCU	MGI:96704	Krt7	homozygote	228	0	5	223	5	0	2.192982456	97.80701754	2.192982456
1814	C57BL/6N	Foxj3 EPD0536_5_B08-2	MGI:2443432	Foxj3	homozygote	162	0	0	162	0	0	0	100	0
1815	C57BL/6N	MDWK	MGI:1343142	Arpc1b	homozygote	228	1	5	222	6	0.438596491	2.192982456	97.36842105	2.631578947
1816	C57BL/6N	MFVS	MGI:1929185	Izumo1r	homozygote	201	0	4	197	4	0	1.990049751	98.00995025	1.990049751
1817	C57BL/6N	Phf11_N01928P1_W207C6-1	MGI:1918441	Phf11a	heterozygote	157	1	0	156	1	0.636942675	0	99.36305732	0.636942675
1818	C57BL/6NCrl	BL3486	MGI:1270848	Rasd1	homozygote	148	0	3	145	3	0	2.027027027	97.97297297	2.027027027
1819	C57BL/6NJ	JR21509	MGI:1336167	Prkab1	homozygote	205	0	6	199	6	0	2.926829268	97.07317073	2.926829268
1820	C57BL/6NCrl	BL3654	MGI:1860137	Gp9	homozygote	165	0	2	163	2	0	1.212121212	98.78787879	1.212121212
1821	C57BL/6N	N01346P1_T60C5-2	MGI:1923858	Hectd3	homozygote	139	2	11	126	13	1.438848921	7.913669065	90.64748201	9.352517986
1822	C57BL/6N	MELS	MGI:108076	Frrs1	heterozygote	227	0	1	226	1	0	0.440528634	99.55947137	0.440528634
1823	C57BL/6N	MFJA	MGI:1914050	Trp53rkb	homozygote	228	0	1	227	1	0	0.438596491	99.56140351	0.438596491
1824	C57BL/6NJ	JR25638	MGI:2149821	Hsd17b11	homozygote	15	0	0	15	0	0	0	100	0
1825	C57BL/6N	Lsm14a_B01-1	MGI:1914320	Lsm14a	heterozygote	216	0	4	212	4	0	1.851851852	98.14814815	1.851851852
1826	C57BL/6NCrl	ET8169	MGI:1919398	Tdrp	homozygote	131	0	2	129	2	0	1.526717557	98.47328244	1.526717557
1827	C57BL/6NJ	JR25118	MGI:1917511	Chp2	heterozygote	22	0	1	21	1	0	4.545454545	95.45454545	4.545454545
1828	C57BL/6NJ	JR18619	MGI:1916503	Hspb2	homozygote	159	0	3	156	3	0	1.886792453	98.11320755	1.886792453
1829	C57BL/6N	MEZW	MGI:1919288	Klhl21	heterozygote	226	4	1	221	5	1.769911504	0.442477876	97.78761062	2.212389381
1830	C57BL/6NCrl	TCPM0708Cre	MGI:2668347	C8a	homozygote	91	0	7	84	7	0	7.692307692	92.30769231	7.692307692
1831	C57BL/6NCrl	ET9329	MGI:1336208	Kcnab3	homozygote	113	0	0	113	0	0	0	100	0
1832	C57BL/6NTac	H-MFSD8-A06-TM1B	MGI:1919425	Mfsd8	homozygote	194	3	4	187	7	1.546391753	2.06185567	96.39175258	3.608247423
1833	C57BL/6NJ	JR22093	MGI:1933825	Jam3	heterozygote	213	0	6	207	6	0	2.816901408	97.18309859	2.816901408
1834	C57BL/6N	MDVW	MGI:2653690	Agap1	homozygote	223	2	13	208	15	0.896860987	5.829596413	93.2735426	6.726457399
1835	C57BL/6N	MFGU	MGI:1922920	Ushbp1	homozygote	200	4	3	193	7	2	1.5	96.5	3.5
1836	C57BL/6NJ	JR21508	MGI:1913955	Dnase1l2	homozygote	96	1	3	92	4	1.041666667	3.125	95.83333333	4.166666667
1837	C57BL/6NJ	JR24022	MGI:1916452	Ptms	heterozygote	7	0	1	6	1	0	14.28571429	85.71428571	14.28571429
1838	C57BL/6NTac	H-UBE2U-F06-TM1B	MGI:3588216	Ube2u	homozygote	196	0	2	194	2	0	1.020408163	98.97959184	1.020408163
1839	C57BL/6N	MELR	MGI:1333782	Pld3	homozygote	73	0	3	70	3	0	4.109589041	95.89041096	4.109589041
1840	C57BL/6N	Memo1 EPD0785_3_A06 HOM	MGI:1924140	Memo1	heterozygote	147	0	0	147	0	0	0	100	0
1841	C57BL/6N	MDNQ	MGI:1261422	Naga	homozygote	226	0	2	224	2	0	0.884955752	99.11504425	0.884955752
1842	C57BL/6NJ	JR21140	MGI:1341723	Kcnh3	homozygote	204	3	5	196	8	1.470588235	2.450980392	96.07843137	3.921568627
1843	C57BL/6N;C57BL/6NTac	PJADB	MGI:2159342	Pja2	homozygote	175	0	5	170	5	0	2.857142857	97.14285714	2.857142857
1844	C57BL/6NCrl	BL3073	MGI:2686003	Odf3l2	homozygote	125	0	3	122	3	0	2.4	97.6	2.4
1845	C57BL/6N	VPSSB	MGI:1890520	Vps4a	heterozygote	151	2	5	144	7	1.324503311	3.311258278	95.36423841	4.635761589
1846	C57BL/6N	Pde12 EPD0528_5_D09 HOM	MGI:2443226	Pde12	heterozygote	177	1	1	175	2	0.564971751	0.564971751	98.8700565	1.129943503
1847	C57BL/6NJ	JR25319	MGI:1860511	Heyl	homozygote	191	1	4	186	5	0.523560209	2.094240838	97.38219895	2.617801047
1848	C57BL/6N	NRADB	MGI:1352459	Nr6a1	heterozygote	138	0	0	138	0	0	0	100	0
1849	C57BL/6NCrl	TCPA0078Cre	MGI:1195985	Cbx4	heterozygote	194	2	4	188	6	1.030927835	2.06185567	96.90721649	3.092783505
1850	C57BL/6N	MUCC	MGI:2679719	Armc7	heterozygote	228	0	1	227	1	0	0.438596491	99.56140351	0.438596491
1851	C57BL/6NCrl	BL2589-1	MGI:1860138	Gtpbp2	heterozygote	194	0	4	190	4	0	2.06185567	97.93814433	2.06185567
1852	C57BL/6N	MEDH	MGI:1351869	Pdxk	heterozygote	228	0	2	226	2	0	0.877192982	99.12280702	0.877192982
1853	C57BL/6N	MEUJ	MGI:1921082	Klk9	homozygote	226	0	0	226	0	0	0	100	0
1854	C57BL/6N	MENY	MGI:1913429	Ogfod3	homozygote	167	0	2	165	2	0	1.19760479	98.80239521	1.19760479
1855	C57BL/6NJ	JR18575	MGI:1196326	Ncald	homozygote	163	8	14	141	22	4.90797546	8.588957055	86.50306748	13.49693252
1856	C57BL/6NTac	H-PKD2L2-A07-TM1B	MGI:1858231	Pkd2l2	homozygote	207	1	3	203	4	0.483091787	1.449275362	98.06763285	1.93236715
1857	C57BL/6NTac	H-F7-F04-TM1B	MGI:109325	F7	heterozygote	194	7	2	185	9	3.608247423	1.030927835	95.36082474	4.639175258
1858	C57BL/6NCrl	BL3367-1	MGI:1920185	Ddx41	heterozygote	194	0	4	190	4	0	2.06185567	97.93814433	2.06185567
1859	C57BL/6NCrl	TCPA0810Cre	MGI:1914330	1700019D03Rik	homozygote	91	2	4	85	6	2.197802198	4.395604396	93.40659341	6.593406593
1860	C57BL/6NCrl	BL2342	MGI:1919139	Epn3	homozygote	123	0	0	123	0	0	0	100	0
1861	C57BL/6NJ	JR26065	MGI:2668437	Gpr142	homozygote	7	0	0	7	0	0	0	100	0
1862	C57BL/6NCrl	BL2531	MGI:2149209	Otoa	homozygote	136	0	4	132	4	0	2.941176471	97.05882353	2.941176471
1863	C57BL/6NCrl	BL4334	MGI:1339755	Csf3r	heterozygote	136	0	0	136	0	0	0	100	0
1864	C57BL/6NCrl	TCPA0147Cre	MGI:106354	Vps25	heterozygote	191	2	6	183	8	1.047120419	3.141361257	95.81151832	4.188481675
1865	C57BL/6NCrl	BL3207	MGI:1918881	Panx3	homozygote	88	0	1	87	1	0	1.136363636	98.86363636	1.136363636
1866	C57BL/6N	Cilp EPD0226_2_D02-1	MGI:2444507	Cilp	homozygote	150	0	4	146	4	0	2.666666667	97.33333333	2.666666667
1867	C57BL/6NTac	H-USP14-G09-TM1B	MGI:1928898	Usp14	heterozygote	194	0	1	193	1	0	0.515463918	99.48453608	0.515463918
1868	C57BL/6NCrl	BL4090	MGI:88169	Blk	homozygote	136	2	1	133	3	1.470588235	0.735294118	97.79411765	2.205882353
1869	C57BL/6NCrl	BL2012	MGI:1923422	Prkcdbp	homozygote	147	0	0	147	0	0	0	100	0
1870	C57BL/6N	MUFW	MGI:1859293	Atxn10	heterozygote	228	1	1	226	2	0.438596491	0.438596491	99.12280702	0.877192982
1871	C57BL/6NTac	H-FGF8-A10-TM1B	MGI:99604	Fgf8	heterozygote	194	0	1	193	1	0	0.515463918	99.48453608	0.515463918
1872	C57BL/6N	PATTB	MGI:2147679	Patl1	heterozygote	177	5	1	171	6	2.824858757	0.564971751	96.61016949	3.389830508
1873	C57BL/6NJ	JR18557	MGI:99917	Slc1a3	heterozygote	158	1	0	157	1	0.632911392	0	99.36708861	0.632911392
1874	B6Brd;B6Dnk;B6N-Tyr<c-Brd>	MSLD	MGI:2445059	Slc25a21	homozygote	232	1	7	224	8	0.431034483	3.017241379	96.55172414	3.448275862
1875	C57BL/6NJ	JR24345	MGI:1921585	Xrcc3	heterozygote	186	1	6	179	7	0.537634409	3.225806452	96.23655914	3.76344086
1876	C57BL/6N	MGDJ	MGI:1929092	Rbm14	homozygote	202	0	2	200	2	0	0.99009901	99.00990099	0.99009901
1877	B6Brd;B6Dnk;B6N-Tyr<c-Brd>	MCSQ	MGI:2442056	Pld5	homozygote	230	1	8	221	9	0.434782609	3.47826087	96.08695652	3.913043478
1878	C57BL/6NJ	JR23814	MGI:1928849	Svep1	heterozygote	169	0	6	163	6	0	3.550295858	96.44970414	3.550295858
1879	C57BL/6N	MGCX	MGI:1891112	Gmds	homozygote	64	1	5	58	6	1.5625	7.8125	90.625	9.375
1880	C57BL/6NCrl	BL3763	MGI:2685692	Pate2	homozygote	148	0	0	148	0	0	0	100	0
1881	C57BL/6NJ	JR26232	MGI:2429660	Tbc1d4	homozygote	7	0	0	7	0	0	0	100	0
1882	C57BL/6NCrl	BL4133	MGI:1915795	Ecscr	homozygote	117	0	1	116	1	0	0.854700855	99.14529915	0.854700855
1883	C57BL/6N	mirKO_ES_PuDtk_11A2-2	MGI:2676826	Mir141	heterozygote	128	0	3	125	3	0	2.34375	97.65625	2.34375
1884	C57BL/6NTac	H-KCNJ14-B12-TM1B	MGI:2384820	Kcnj14	homozygote	97	0	0	97	0	0	0	100	0
1885	C57BL/6N	Zfp36_AB8-1	MGI:99180	Zfp36	heterozygote	139	1	6	132	7	0.71942446	4.316546763	94.96402878	5.035971223
1886	C57BL/6NJ	JR23604	MGI:1916555	Dcps	heterozygote	153	0	0	153	0	0	0	100	0
1887	C57BL/6N	C11-1	MGI:95583	Fshr	homozygote	62	1	6	55	7	1.612903226	9.677419355	88.70967742	11.29032258
1888	C57BL/6NJ	JR22817	MGI:1915862	Ube2c	heterozygote	183	0	0	183	0	0	0	100	0
1889	B6Brd;B6Dnk;B6N-Tyr<c-Brd>	MCSR	MGI:2384936	Spns2	homozygote	215	2	13	200	15	0.930232558	6.046511628	93.02325581	6.976744186
1890	C57BL/6NTac	H-Cabp1-H04-TM1B	MGI:1352750	Cabp1	homozygote	207	4	7	196	11	1.93236715	3.381642512	94.68599034	5.314009662
1891	C57BL/6NJ	JR24897	MGI:1920431	Nfatc4	homozygote	22	0	1	21	1	0	4.545454545	95.45454545	4.545454545
1892	C57BL/6NCrl	BL3611	MGI:1202306	Hcrt	homozygote	160	0	6	154	6	0	3.75	96.25	3.75
1893	C57BL/6NJ	JR22306	MGI:1100498	Pitx3	homozygote	50	4	15	31	19	8	30	62	38
1894	C57BL/6NJ	JR26598	MGI:1339711	Myh1	homozygote	7	0	5	2	5	0	71.42857143	28.57142857	71.42857143
1895	C57BL/6N	MELC	MGI:1921660	Ttll11	homozygote	228	0	0	228	0	0	0	100	0
1896	C57BL/6NCrl	TCPM0753Cre	MGI:1343124	Hpse	homozygote	90	0	1	89	1	0	1.111111111	98.88888889	1.111111111
1897	C57BL/6N	MFBV	MGI:1925246	Cutal	homozygote	72	0	1	71	1	0	1.388888889	98.61111111	1.388888889
1898	C57BL/6NCrl	ET10094	MGI:1932094	Egfl8	homozygote	117	0	0	117	0	0	0	100	0
1899	C57BL/6NCrl	TCPA0503Cre	MGI:2137336	Baiap2	heterozygote	117	0	1	116	1	0	0.854700855	99.14529915	0.854700855
1900	C57BL/6N	MDKG	MGI:1914978	Dph2	heterozygote	228	0	1	227	1	0	0.438596491	99.56140351	0.438596491
1901	C57BL/6N	MFUE	MGI:1202305	Vps72	heterozygote	202	0	0	202	0	0	0	100	0
1902	C57BL/6NJ	JR22339	MGI:95401	Epb41	heterozygote	113	0	1	112	1	0	0.884955752	99.11504425	0.884955752
1903	C57BL/6N	MGNR	MGI:1924467	Rspo4	homozygote	46	0	1	45	1	0	2.173913043	97.82608696	2.173913043
1904	C57BL/6N	MFYL	MGI:1915464	Gsto2	homozygote	228	2	6	220	8	0.877192982	2.631578947	96.49122807	3.50877193
1905	C57BL/6NCrl	BL2453	MGI:2444772	Zhx3	homozygote	148	1	12	135	13	0.675675676	8.108108108	91.21621622	8.783783784
1906	C57BL/6NCrl	BL3450	MGI:102806	Acvr2a	heterozygote	193	1	1	191	2	0.518134715	0.518134715	98.96373057	1.03626943
1907	C57BL/6NJ	JR18657	MGI:1924291	Arsk	homozygote	192	0	2	190	2	0	1.041666667	98.95833333	1.041666667
1908	C57BL/6N	MCBN	MGI:2443686	Rtbdn	homozygote	226	1	3	222	4	0.442477876	1.327433628	98.2300885	1.769911504
1909	C57BL/6N	MFXK	MGI:2181693	Il23r	homozygote	199	0	3	196	3	0	1.507537688	98.49246231	1.507537688
1910	C57BL/6N	GYGGB	MGI:1351614	Gyg	heterozygote	151	2	2	147	4	1.324503311	1.324503311	97.35099338	2.649006623
1911	C57BL/6NCrl	TCPM0650Cre	MGI:2449939	Zgpat	homozygote	191	0	1	190	1	0	0.523560209	99.47643979	0.523560209
1912	C57BL/6N	MDYA	MGI:1916205	Srrm4	heterozygote	228	1	1	226	2	0.438596491	0.438596491	99.12280702	0.877192982
1913	C57BL/6NJ	JR25262	MGI:1890215	Rnf25	homozygote	177	0	12	165	12	0	6.779661017	93.22033898	6.779661017
1914	C57BL/6N;C57BL/6NTac	FGFGB	MGI:95517	Fgf3	heterozygote	174	0	0	174	0	0	0	100	0
1915	C57BL/6NCrl	TCPA0141Cre	MGI:2147627	Yars	heterozygote	193	1	2	190	3	0.518134715	1.03626943	98.44559585	1.554404145
1916	C57BL/6N	MUBR	MGI:3646662	Fbxw26	homozygote	228	0	2	226	2	0	0.877192982	99.12280702	0.877192982
1917	C57BL/6NCrl	BL4870	MGI:87934	Adra2a	homozygote	117	0	4	113	4	0	3.418803419	96.58119658	3.418803419
1918	C57BL/6NCrl	BL3688	MGI:1914181	1700010I14Rik	homozygote	113	0	0	113	0	0	0	100	0
1919	C57BL/6NCrl	UCD-11663B-F3-2-1	MGI:1194508	Ddost	heterozygote	193	0	2	191	2	0	1.03626943	98.96373057	1.03626943
1920	C57BL/6NCrl	BL4570	MGI:109247	Ddit3	homozygote	114	0	1	113	1	0	0.877192982	99.12280702	0.877192982
1921	C57BL/6NCrl	TCPA0138Cre	MGI:2182928	Adgrf5	homozygote	192	0	16	176	16	0	8.333333333	91.66666667	8.333333333
1922	C57BL/6N	IP00005451a	MGI:1920420	Rwdd3	heterozygote	202	2	6	194	8	0.99009901	2.97029703	96.03960396	3.96039604
1923	C57BL/6N	MEAU	MGI:1918882	Scn3b	homozygote	227	2	5	220	7	0.881057269	2.202643172	96.91629956	3.083700441
1924	C57BL/6NJ	JR24659	MGI:1277184	D1Ertd622e	heterozygote	109	0	1	108	1	0	0.917431193	99.08256881	0.917431193
1925	C57BL/6N	USP50_19064A-C1	MGI:1922333	Usp50	heterozygote	154	0	1	153	1	0	0.649350649	99.35064935	0.649350649
1926	C57BL/6N	CTSSB	MGI:1889619	Cts6	homozygote	177	0	6	171	6	0	3.389830508	96.61016949	3.389830508
1927	C57BL/6NCrl	TCPA0157Cre	MGI:1915671	Lmbrd1	heterozygote	167	0	1	166	1	0	0.598802395	99.4011976	0.598802395
1928	C57BL/6N	MUBX	MGI:1344388	Natd1	homozygote	82	5	1	76	6	6.097560976	1.219512195	92.68292683	7.317073171
1929	C57BL/6NCrl	BL2238	MGI:88460	Col6a2	homozygote	128	0	2	126	2	0	1.5625	98.4375	1.5625
1930	C57BL/6NTac	H-PDE8A-B11-TM1B	MGI:1277116	Pde8a	homozygote	97	0	2	95	2	0	2.06185567	97.93814433	2.06185567
1931	C57BL/6N	MGJQ	MGI:1340031	Nfkbil1	homozygote	228	1	7	220	8	0.438596491	3.070175439	96.49122807	3.50877193
1932	C57BL/6NTac	H-NLRP9B-A03-TM1B	MGI:2675377	Nlrp9b	homozygote	194	0	0	194	0	0	0	100	0
1933	C57BL/6NCrl	TCPA0777Cre	MGI:88555	Ctla2b	heterozygote	192	0	3	189	3	0	1.5625	98.4375	1.5625
1934	C57BL/6N	MEYZ	MGI:1913452	1110059G10Rik	homozygote	152	0	0	152	0	0	0	100	0
1935	C57BL/6NCrl	BL4802	MGI:1915533	9530077C05Rik	homozygote	117	0	0	117	0	0	0	100	0
1936	C57BL/6N	MFTD	MGI:106388	Abhd17a	homozygote	219	0	4	215	4	0	1.826484018	98.17351598	1.826484018
1937	C57BL/6NCrl	BL3210	MGI:1920455	3110043O21Rik	homozygote	144	0	4	140	4	0	2.777777778	97.22222222	2.777777778
1938	C57BL/6NCrl	ET8676	MGI:2141450	Jazf1	heterozygote	165	0	0	165	0	0	0	100	0
1939	C57BL/6N	MUDO	MGI:2443129	Casc4	homozygote	180	0	0	180	0	0	0	100	0
1940	C57BL/6N	MECN	MGI:1353665	Usp21	homozygote	227	0	5	222	5	0	2.202643172	97.79735683	2.202643172
1941	C57BL/6N	MDUV	MGI:1914318	Dynlrb1	heterozygote	228	0	6	222	6	0	2.631578947	97.36842105	2.631578947
1942	C57BL/6NJ	JR24333	MGI:2685851	4921509C19Rik	homozygote	175	0	0	175	0	0	0	100	0
1943	C57BL/6NJ	JR25376	MGI:1918956	Slc46a3	homozygote	141	0	1	140	1	0	0.709219858	99.29078014	0.709219858
1944	C57BL/6N	MEQK	MGI:1913411	Pop4	heterozygote	228	0	2	226	2	0	0.877192982	99.12280702	0.877192982
1945	C57BL/6N	MEBZ	MGI:894318	Cdk14	homozygote	228	0	2	226	2	0	0.877192982	99.12280702	0.877192982
1946	C57BL/6NCrl	BL3234	MGI:1098783	Rhpn1	homozygote	126	0	1	125	1	0	0.793650794	99.20634921	0.793650794
1947	C57BL/6NCrl	UCD-11377A-A5-2-1	MGI:1338944	Acvr1b	heterozygote	194	1	2	191	3	0.515463918	1.030927835	98.45360825	1.546391753
1948	C57BL/6NCrl	TCPM0615Cre	MGI:107823	Ctsk	homozygote	192	3	7	182	10	1.5625	3.645833333	94.79166667	5.208333333
1949	C57BL/6N	MUEO	MGI:1919347	2010300C02Rik	homozygote	166	0	1	165	1	0	0.602409639	99.39759036	0.602409639
1950	C57BL/6N	Zdhhc2_EPD0132_4_A11-1	MGI:1923452	Zdhhc2	homozygote	145	2	0	143	2	1.379310345	0	98.62068966	1.379310345
1951	C57BL/6NJ	JR25812	MGI:1930780	Myh10	heterozygote	144	0	3	141	3	0	2.083333333	97.91666667	2.083333333
1952	C57BL/6N	Ctdspl2 EPD0694_3_B05 HOM	MGI:1196405	Ctdspl2	heterozygote	176	5	2	169	7	2.840909091	1.136363636	96.02272727	3.977272727
1953	C57BL/6NTac	HMGU-EPD0156_1_D10-1-1	MGI:104897	Rest	heterozygote	49	1	2	46	3	2.040816327	4.081632653	93.87755102	6.12244898
1954	C57BL/6NCrl	TCPR0238_em1	MGI:103177	Mpz	homozygote	83	1	3	79	4	1.204819277	3.614457831	95.18072289	4.819277108
1955	C57BL/6NCrl	TCPM0198Cre	MGI:98959	Wnt5b	homozygote	138	1	2	135	3	0.724637681	1.449275362	97.82608696	2.173913043
1956	C57BL/6N	2210010C04Rik <EPD0709_4_E11>-1	MGI:1914623	2210010C04Rik	homozygote	168	0	1	167	1	0	0.595238095	99.4047619	0.595238095
1957	C57BL/6N	Ube2w_EPD0156_4_D07-1	MGI:1914049	Ube2w	homozygote	46	0	0	46	0	0	0	100	0
1958	C57BL/6NTac	H-Slc39a8-D04-TM1B	MGI:1914797	Slc39a8	heterozygote	207	1	5	201	6	0.483091787	2.415458937	97.10144928	2.898550725
1959	C57BL/6NTac	H-CFI-F03-TM1B	MGI:105937	Cfi	homozygote	196	1	2	193	3	0.510204082	1.020408163	98.46938776	1.530612245
1960	C57BL/6NJ	JR22341	MGI:97515	Pcsk5	heterozygote	182	1	8	173	9	0.549450549	4.395604396	95.05494505	4.945054945
1961	C57BL/6NCrl	BL4243	MGI:2137431	Bpifb1	homozygote	113	0	0	113	0	0	0	100	0
1962	C57BL/6NCrl	TCPA0706Cre	MGI:1923718	Uhrf2	heterozygote	177	0	0	177	0	0	0	100	0
1963	C57BL/6N	MFYF	MGI:1922715	Dynlrb2	heterozygote	219	4	3	212	7	1.826484018	1.369863014	96.80365297	3.196347032
1964	C57BL/6NJ	JR18568	MGI:1929676	Prokr1	heterozygote	177	2	2	173	4	1.129943503	1.129943503	97.74011299	2.259887006
1965	C57BL/6NCrl	BL3311	MGI:1333760	Tfec	homozygote	148	1	2	145	3	0.675675676	1.351351351	97.97297297	2.027027027
1966	C57BL/6NTac	H-EIF2B3-D09-TM1B	MGI:1313286	Eif2b3	heterozygote	180	0	3	177	3	0	1.666666667	98.33333333	1.666666667
1967	C57BL/6NCrl	BL3555	MGI:2146885	Spata2	homozygote	117	1	0	116	1	0.854700855	0	99.14529915	0.854700855
1968	C57BL/6NCrl	BL3331	MGI:1917167	Nabp2	heterozygote	192	0	2	190	2	0	1.041666667	98.95833333	1.041666667
1969	C57BL/6NJ	JR22784	MGI:109542	Sycp3	homozygote	185	0	1	184	1	0	0.540540541	99.45945946	0.540540541
1970	C57BL/6NCrl	BL4948	MGI:2148975	Gpank1	homozygote	112	0	0	112	0	0	0	100	0
1971	C57BL/6NTac	HMGU-HEPD0725_7_C12-1-2	MGI:103296	Nfatc3	heterozygote	129	0	6	123	6	0	4.651162791	95.34883721	4.651162791
1972	C57BL/6NCrl	BL4165	MGI:2679446	Slitrk1	homozygote	117	0	3	114	3	0	2.564102564	97.43589744	2.564102564
1973	C57BL/6NCrl	BL3409	MGI:102519	Cst3	heterozygote	100	0	0	100	0	0	0	100	0
1974	C57BL/6N	MFCP	MGI:1202710	Art4	homozygote	227	0	0	227	0	0	0	100	0
1975	C57BL/6NCrl	TCPR0256_em2	MGI:1924210	Bcas1	homozygote	180	0	2	178	2	0	1.111111111	98.88888889	1.111111111
1976	C57BL/6NTac	H-APH1C-A03-TM1B	MGI:1915568	Aph1c	homozygote	162	1	3	158	4	0.617283951	1.851851852	97.5308642	2.469135802
1977	C57BL/6NCrl	ET6714	MGI:1931838	Dbn1	heterozygote	28	0	0	28	0	0	0	100	0
1978	C57BL/6NCrl	TCPA0076Cre	MGI:1337104	Eya4	heterozygote	191	0	3	188	3	0	1.570680628	98.42931937	1.570680628
1979	C57BL/6NTac	H-Btrc-B11-TM1B-2	MGI:1338871	Btrc	homozygote	207	0	4	203	4	0	1.93236715	98.06763285	1.93236715
1980	C57BL/6N	MGHL	MGI:1914736	Polr3g	heterozygote	228	0	1	227	1	0	0.438596491	99.56140351	0.438596491
1981	C57BL/6NCrl	TCPM0215Cre	MGI:3693832	Aktip	homozygote	180	0	12	168	12	0	6.666666667	93.33333333	6.666666667
1982	C57BL/6N	MCVS	MGI:1098686	Tmc6	homozygote	225	0	1	224	1	0	0.444444444	99.55555556	0.444444444
1983	C57BL/6N	MGNP	MGI:1328337	Orc1	heterozygote	64	0	0	64	0	0	0	100	0
1984	C57BL/6NCrl	ET4709	MGI:2385115	Lyplal1	homozygote	148	0	1	147	1	0	0.675675676	99.32432432	0.675675676
1985	C57BL/6N	MCSB	MGI:1919338	Ush1c	homozygote	228	1	17	210	18	0.438596491	7.456140351	92.10526316	7.894736842
1986	C57BL/6NCrl	ET9009	MGI:1096324	Lst1	homozygote	159	0	8	151	8	0	5.031446541	94.96855346	5.031446541
1987	C57BL/6N	MUAY	MGI:3650508	Cnbd1	homozygote	201	0	0	201	0	0	0	100	0
1988	C57BL/6N	CYTPB	MGI:2183535	Cytip	homozygote	176	0	1	175	1	0	0.568181818	99.43181818	0.568181818
1989	C57BL/6N	MFVF	MGI:1922974	Ccdc18	homozygote	228	0	2	226	2	0	0.877192982	99.12280702	0.877192982
1990	C57BL/6N	MFZM	MGI:104736	Evi5	homozygote	202	0	2	200	2	0	0.99009901	99.00990099	0.99009901
1991	C57BL/6N	MFCA	MGI:2685874	Ccdc24	homozygote	228	0	0	228	0	0	0	100	0
1992	C57BL/6NCrl	TCPA0012Cre	MGI:1891341	Lpin2	homozygote	194	0	6	188	6	0	3.092783505	96.90721649	3.092783505
1993	C57BL/6N	MDUQ	MGI:1891410	Pacsin3	homozygote	228	0	5	223	5	0	2.192982456	97.80701754	2.192982456
1994	C57BL/6NCrl	BL3070	MGI:1925642	Fnbp1l	homozygote	161	2	2	157	4	1.242236025	1.242236025	97.51552795	2.48447205
1995	C57BL/6N	MECR	MGI:2142489	Ido2	homozygote	227	0	0	227	0	0	0	100	0
1996	C57BL/6NCrl	BL3751	MGI:1927753	Inpp5e	heterozygote	161	0	0	161	0	0	0	100	0
1997	C57BL/6NCrl	BL1653	MGI:1913837	Fastk	homozygote	136	0	0	136	0	0	0	100	0
1998	C57BL/6N	MFAT	MGI:107953	Klc2	homozygote	225	0	4	221	4	0	1.777777778	98.22222222	1.777777778
1999	C57BL/6NJ	JR22389	MGI:105065	Rab24	homozygote	161	0	9	152	9	0	5.590062112	94.40993789	5.590062112
[truncated: 401 more rows]
